# Supplementary material for: Redetermination and invariom refinement of 1-cyclo­propyl-6-fluoro-4-oxo-7-(piperazin-4-ium-1-yl)-1,4-dihydro­quinoline-3-carboxyl­ate hexa­hydrate at 120 K
Source: Acta Crystallogr Sect E Struct Rep Online. 2008 Nov 13;64(Pt 12):o2354–5. doi: 10.1107/S1600536808037409 (PMC2959848; doi:10.1107/S1600536808037409)
Supplement: Supplementary file 2 [file e-64-o2354-Isup2.hkl]

#
#  Unique observations used in XD refinement
#  F^2(calc) includes anomalous dispersion and is corrected for extinction
#  if the latter is included in the model.
#


data_I


_cell_length_a       9.5079
_cell_length_b       9.9437
_cell_length_c      11.0391
_cell_angle_alpha    94.227
_cell_angle_beta    100.206
_cell_angle_gamma    91.327

loop_
 _refln_index_h
 _refln_index_k
 _refln_index_l
 _refln_F_squared_calc
 _refln_F_squared_meas
 _refln_F_squared_sigma
 _refln_sint/lambda
 _refln_XD_refine_code
    1    0    0    1003.39    1071.58      22.55     0.0535   0
    2    0    0    1894.92    2046.73      32.43     0.1069   0
    3    0    0      75.55     106.51       2.01     0.1604   0
    4    0    0     198.89     226.52       3.82     0.2139   0
    5    0    0    3080.27    3218.11      50.95     0.2673   0
    6    0    0     686.56     715.51      12.60     0.3208   0
    7    0    0     227.73     252.18       4.39     0.3743   0
    8    0    0      10.78      15.83       0.61     0.4278   0
    9    0    0      16.02      17.41       0.68     0.4812   0
   10    0    0      20.74      22.72       0.98     0.5347   0
   11    0    0     305.21     296.18       6.47     0.5882   0
   12    0    0      44.52      48.08       1.95     0.6416   0
   13    0    0      33.45      34.92       1.93     0.6951   0
   14    0    0       0.16      13.01       1.76     0.7486   0
  -14    1    0     109.87     106.61       4.87     0.7484   0
  -13    1    0      30.27      33.14       1.71     0.6951   0
  -12    1    0     232.03     229.18       5.89     0.6418   0
  -11    1    0      12.93      12.57       1.01     0.5885   0
  -10    1    0     316.76     323.95       6.25     0.5352   0
   -9    1    0      26.38      29.76       1.15     0.4820   0
   -8    1    0      81.14      82.02       1.96     0.4289   0
   -7    1    0      14.73      15.49       0.68     0.3758   0
   -6    1    0       1.56       1.67       0.28     0.3229   0
   -5    1    0      43.88      45.83       1.00     0.2702   0
   -4    1    0    1058.55    1061.95      18.40     0.2179   0
   -3    1    0     334.71     350.43       6.21     0.1664   0
   -2    1    0    1167.65    1300.75      24.36     0.1165   0
   -1    1    0    1809.60    1706.15      35.39     0.0721   0
    1    1    0     330.37     324.39       6.16     0.0749   0
    2    1    0       4.74       3.71       0.21     0.1199   0
    3    1    0      17.90      17.61       0.46     0.1699   0
    4    1    0    6547.89    6669.65     113.87     0.2216   0
    5    1    0    1946.52    2039.60      32.40     0.2739   0
    6    1    0       1.77       1.30       0.24     0.3266   0
    7    1    0      17.06      17.95       0.64     0.3795   0
    8    1    0       1.88       2.16       0.31     0.4326   0
    9    1    0     184.73     189.02       3.51     0.4857   0
   10    1    0      43.23      48.68       1.66     0.5389   0
   11    1    0      35.70      36.34       1.47     0.5922   0
   12    1    0      21.52      22.84       1.37     0.6455   0
   13    1    0      79.91      79.59       3.10     0.6988   0
   14    1    0      24.82      28.93       1.87     0.7521   0
  -14    2    0       2.17       2.00       0.78     0.7516  -2
  -13    2    0      16.76      13.85       1.19     0.6987   0
  -12    2    0       5.58       2.89       0.74     0.6458   0
  -11    2    0     410.10     403.61       8.46     0.5931   0
  -10    2    0     133.99     131.29       3.58     0.5405   0
   -9    2    0       4.23       4.85       0.51     0.4880   0
   -8    2    0     398.50     400.10       7.44     0.4359   0
   -7    2    0      83.16      91.22       2.06     0.3840   0
   -6    2    0      15.82      12.85       0.58     0.3327   0
   -5    2    0    1684.03    1734.53      30.64     0.2823   0
   -4    2    0     884.35     925.34      16.07     0.2331   0
   -3    2    0     465.13     472.20       8.30     0.1863   0
   -2    2    0      13.46      15.09       0.59     0.1443   0
   -1    2    0     406.80     387.74       6.47     0.1124   0
    0    2    0      31.19      33.37       0.71     0.1009   0
    1    2    0     526.86     555.90       8.90     0.1159   0
    2    2    0       9.53       8.20       0.29     0.1497   0
    3    2    0     183.12     193.61       3.25     0.1926   0
    4    2    0     271.87     306.18       5.52     0.2398   0
    5    2    0     752.96     748.25      12.09     0.2892   0
    6    2    0       2.44       2.39       0.27     0.3398   0
    7    2    0     120.08     120.92       2.32     0.3912   0
    8    2    0      17.34      19.36       0.71     0.4431   0
    9    2    0     172.65     173.84       3.57     0.4953   0
   10    2    0      19.19      16.61       0.81     0.5478   0
   11    2    0      12.83      12.90       1.04     0.6004   0
   12    2    0       0.24       0.17       0.55     0.6532  -2
   13    2    0     100.77     100.21       3.63     0.7061   0
   14    2    0       3.69       4.16       1.25     0.7590   0
  -14    3    0      21.74      18.66       1.41     0.7582   0
  -13    3    0      10.26       7.94       1.02     0.7059   0
  -12    3    0      52.03      56.18       2.19     0.6538   0
  -11    3    0      43.10      40.01       1.70     0.6019   0
  -10    3    0      15.49      13.42       0.90     0.5503   0
   -9    3    0      30.04      33.24       1.32     0.4991   0
   -8    3    0     141.22     139.28       3.30     0.4485   0
   -7    3    0     165.98     167.57       3.39     0.3985   0
   -6    3    0      55.99      67.18       1.57     0.3496   0
   -5    3    0      59.65      60.27       1.39     0.3023   0
   -4    3    0    1356.06    1383.62      26.10     0.2574   0
   -3    3    0    2241.43    2290.17      43.34     0.2164   0
   -2    3    0    1269.41    1317.79      24.73     0.1821   0
   -1    3    0    5875.28    5972.36     106.24     0.1587   0
    0    3    0     120.35     120.01       2.13     0.1514   0
    1    3    0      99.64      93.47       1.75     0.1624   0
    2    3    0     513.32     532.21      10.28     0.1885   0
    3    3    0     362.27     369.15       7.06     0.2246   0
    4    3    0     136.38     147.06       2.78     0.2665   0
    5    3    0     237.69     249.81       4.27     0.3120   0
    6    3    0      58.08      67.98       1.42     0.3597   0
    7    3    0      11.98      12.18       0.53     0.4089   0
    8    3    0      30.32      30.73       0.92     0.4590   0
    9    3    0      68.05      67.72       2.00     0.5098   0
   10    3    0      11.20      11.51       0.78     0.5611   0
   11    3    0      16.56      14.75       1.11     0.6127   0
   13    3    0      16.45      12.21       1.78     0.7168   0
  -14    4    0       1.03       0.83       0.76     0.7681  -2
  -13    4    0      83.57      82.53       2.89     0.7166   0
  -12    4    0      11.64      11.90       1.08     0.6655   0
  -11    4    0      29.38      29.48       1.36     0.6147   0
  -10    4    0       0.68       1.07       0.51     0.5645  -2
   -9    4    0       0.18       0.28       0.40     0.5149  -2
   -8    4    0      15.06      18.54       0.95     0.4662   0
   -7    4    0     124.12     133.89       3.18     0.4186   0
   -6    4    0       7.89       6.84       0.56     0.3727   0
   -5    4    0      94.20      91.61       2.25     0.3290   0
   -4    4    0      13.52      25.01       1.11     0.2886   0
   -3    4    0      84.59      79.24       1.92     0.2531   0
   -2    4    0      47.49      54.05       1.18     0.2249   0
   -1    4    0    2089.28    2033.31      32.43     0.2069   0
    0    4    0    1133.03    1095.46      17.84     0.2018   0
    1    4    0    5025.16    5045.34      86.40     0.2107   0
    2    4    0     458.07     466.47       8.27     0.2319   0
    3    4    0      23.02      24.81       0.73     0.2624   0
    4    4    0     927.26     911.12      15.95     0.2994   0
    5    4    0      31.38      32.92       0.80     0.3409   0
    6    4    0      10.05       7.58       0.38     0.3853   0
    7    4    0      14.87      13.69       0.59     0.4317   0
    8    4    0      40.79      43.56       1.34     0.4797   0
    9    4    0     145.30     146.27       3.90     0.5287   0
   10    4    0      20.44      22.02       1.18     0.5784   0
   11    4    0       1.72       2.30       0.68     0.6288   0
   12    4    0      71.07      69.42       3.07     0.6797   0
   13    4    0      25.00      27.76       2.02     0.7309   0
  -13    5    0      21.10      20.00       1.40     0.7307   0
  -12    5    0       0.33       1.19       0.64     0.6807  -2
  -11    5    0      81.16      78.40       2.46     0.6314   0
  -10    5    0      35.47      37.17       1.51     0.5827   0
   -9    5    0      50.32      48.27       1.78     0.5350   0
   -8    5    0      52.75      52.21       1.69     0.4885   0
   -7    5    0     481.08     467.32       9.58     0.4436   0
   -6    5    0     793.77     779.60      15.21     0.4007   0
   -5    5    0       0.69       0.74       0.31     0.3607  -2
   -4    5    0    1224.75    1209.80      22.96     0.3247   0
   -3    5    0       1.22       0.96       0.29     0.2939   0
   -2    5    0      17.39      16.40       0.60     0.2703   0
   -1    5    0     187.25     188.00       3.33     0.2559   0
    0    5    0    1141.63    1143.30      18.80     0.2523   0
    1    5    0    1131.35    1099.50      17.64     0.2598   0
    2    5    0     508.69     508.93       8.33     0.2776   0
    3    5    0    1428.46    1364.71      24.13     0.3039   0
    4    5    0       1.03       0.78       0.23     0.3367   0
    5    5    0     256.00     258.22       5.67     0.3743   0
    6    5    0       8.16       8.25       0.47     0.4154   0
    7    5    0       5.80       5.61       0.43     0.4590   0
    8    5    0     202.10     192.73       4.39     0.5046   0
    9    5    0     257.19     253.12       5.61     0.5515   0
   10    5    0      28.54      29.88       1.52     0.5996   0
   11    5    0      34.65      34.80       1.68     0.6485   0
   12    5    0       5.18       2.99       1.03     0.6981  -2
   13    5    0      80.61      72.41       3.39     0.7482   0
  -13    6    0       0.00       0.48       0.67     0.7479  -2
  -12    6    0      53.59      55.93       2.08     0.6993   0
  -11    6    0     468.83     447.64       9.49     0.6515   0
  -10    6    0      48.60      54.33       1.91     0.6046   0
   -9    6    0     296.14     303.52       6.64     0.5590   0
   -8    6    0      16.86      17.13       0.97     0.5148   0
   -7    6    0     633.60     614.79      11.18     0.4726   0
   -6    6    0      46.03      49.88       1.44     0.4329   0
   -5    6    0     152.29     149.70       3.15     0.3964   0
   -4    6    0     111.59     110.93       2.46     0.3642   0
   -3    6    0     187.45     190.79       3.47     0.3373   0
   -2    6    0     561.76     539.02       8.92     0.3173   0
   -1    6    0     362.83     342.36       5.89     0.3055   0
    0    6    0     953.85     929.81      15.05     0.3027   0
    1    6    0     612.35     613.63      10.40     0.3094   0
    2    6    0     634.41     624.45      10.41     0.3248   0
    3    6    0      45.09      56.55       1.43     0.3478   0
    4    6    0     800.49     752.99      13.39     0.3771   0
    5    6    0    1059.30    1053.83      18.56     0.4112   0
    6    6    0     463.10     469.41       8.61     0.4492   0
    7    6    0     163.77     163.04       3.37     0.4900   0
    8    6    0       2.06       1.03       0.57     0.5331  -2
    9    6    0      53.45      54.40       2.17     0.5779   0
   10    6    0     124.38     121.82       3.74     0.6241   0
   11    6    0      28.09      26.84       1.58     0.6714   0
   12    6    0      12.36       9.88       1.45     0.7195   0
   13    6    0      68.53      60.96       3.17     0.7683   0
  -13    7    0     142.23     143.38       4.32     0.7680   0
  -12    7    0      10.44       8.98       0.98     0.7209   0
  -11    7    0     288.24     283.49       6.47     0.6748   0
  -10    7    0       0.45       0.44       0.49     0.6298  -2
   -9    7    0      89.15      94.45       2.71     0.5863   0
   -8    7    0      15.36      15.48       0.98     0.5446   0
   -7    7    0      10.53      10.87       0.73     0.5050   0
   -6    7    0       9.97       8.84       0.65     0.4683   0
   -5    7    0      92.00      92.60       2.24     0.4350   0
   -4    7    0      95.31      94.62       2.24     0.4061   0
   -3    7    0       9.37       8.02       0.51     0.3825   0
   -2    7    0    2381.38    2311.09      36.87     0.3652   0
   -1    7    0      23.00      23.30       0.85     0.3553   0
    0    7    0     619.02     574.65       9.54     0.3532   0
    1    7    0     138.32     141.36       2.70     0.3592   0
    2    7    0     108.62     102.30       2.05     0.3728   0
    3    7    0     414.20     410.91       7.64     0.3933   0
    4    7    0    1367.04    1338.88      23.51     0.4196   0
    5    7    0     287.09     284.41       5.53     0.4508   0
    6    7    0      34.68      35.01       1.28     0.4858   0
    7    7    0      53.80      56.57       2.19     0.5240   0
    8    7    0     241.47     236.58       6.24     0.5647   0
    9    7    0       0.21       0.21       0.58     0.6073  -2
   10    7    0     116.88     115.94       3.71     0.6516   0
   11    7    0      33.23      35.05       1.88     0.6971   0
   12    7    0      35.64      34.83       2.42     0.7437   0
  -12    8    0     538.21     529.56      11.25     0.7453   0
  -11    8    0     222.68     224.72       5.42     0.7010   0
  -10    8    0      13.77      15.16       1.11     0.6579   0
   -9    8    0      85.64      83.93       2.57     0.6166   0
   -8    8    0      12.96      17.60       1.06     0.5772   0
   -7    8    0     215.05     205.49       4.36     0.5402   0
   -6    8    0     113.97     105.85       2.65     0.5063   0
   -5    8    0      90.98      86.99       2.20     0.4759   0
   -4    8    0      12.25      13.73       0.80     0.4498   0
   -3    8    0      29.68      33.36       1.20     0.4288   0
   -2    8    0      23.42      20.40       0.83     0.4137   0
   -1    8    0     230.03     228.66       4.19     0.4052   0
    0    8    0      34.92      33.32       1.05     0.4036   0
    1    8    0       6.40       6.00       0.47     0.4091   0
    2    8    0     256.09     257.96       5.08     0.4214   0
    3    8    0      18.81      16.49       0.82     0.4398   0
    4    8    0      60.10      61.84       1.96     0.4637   0
    5    8    0      69.23      68.09       2.05     0.4923   0
    6    8    0     258.86     262.34       6.49     0.5248   0
    7    8    0      18.85      19.67       1.40     0.5605   0
    8    8    0      50.28      54.05       2.33     0.5989   0
    9    8    0      43.81      48.12       2.22     0.6394   0
   10    8    0      15.89      17.11       1.51     0.6817   0
   11    8    0       2.94       4.67       0.90     0.7255   0
  -11    9    0      46.50      43.12       1.87     0.7297   0
  -10    9    0      16.54      16.10       1.16     0.6886   0
   -9    9    0      26.82      37.95       1.63     0.6493   0
   -8    9    0      60.84      60.54       2.07     0.6122   0
   -7    9    0     223.36     205.36       4.88     0.5777   0
   -6    9    0      37.28      48.39       1.60     0.5462   0
   -5    9    0      63.48      69.69       2.02     0.5184   0
   -4    9    0      61.82      62.80       1.81     0.4947   0
   -2    9    0     290.80     290.95       5.27     0.4627   0
   -1    9    0      25.05      27.04       1.00     0.4553   0
    0    9    0      70.45      75.21       1.79     0.4541   0
    1    9    0       0.06       0.53       0.41     0.4592  -2
    2    9    0     128.87     128.50       3.31     0.4703   0
    3    9    0     288.79     289.25       6.38     0.4871   0
    4    9    0     137.46     134.31       3.44     0.5090   0
    5    9    0      12.18      13.15       0.95     0.5354   0
    6    9    0     159.00     162.61       4.78     0.5656   0
    7    9    0       0.60       0.11       0.70     0.5990  -2
    8    9    0      71.90      82.85       3.05     0.6352   0
    9    9    0      39.04      42.38       2.13     0.6737   0
   10    9    0      56.94      49.71       2.87     0.7142   0
   11    9    0      38.46      34.52       2.42     0.7562   0
  -11   10    0      29.48      28.07       1.55     0.7607   0
  -10   10    0       7.55      18.87       1.35     0.7215   0
   -9   10    0       1.01       1.73       0.60     0.6843  -2
   -8   10    0       7.52       7.63       0.85     0.6493   0
   -7   10    0      47.29      44.14       1.76     0.6170   0
   -6   10    0     129.43     129.31       3.15     0.5878   0
   -5   10    0      14.27      15.93       1.01     0.5622   0
   -4   10    0     101.42     108.47       2.71     0.5407   0
   -3   10    0     414.75     403.33       7.70     0.5238   0
   -2   10    0       2.03       3.22       0.55     0.5119   0
   -1   10    0     251.21     260.58       4.85     0.5054   0
    0   10    0      31.16      38.16       1.39     0.5045   0
    1   10    0      19.33      18.31       1.14     0.5093   0
    2   10    0      42.27      42.44       1.68     0.5196   0
    3   10    0      23.62      21.96       1.23     0.5350   0
    4   10    0       0.27       0.42       0.51     0.5552  -2
    5   10    0      33.32      34.02       1.59     0.5797   0
    6   10    0       1.66       1.42       0.81     0.6078  -2
    7   10    0     220.79     209.19       5.99     0.6392   0
    8   10    0     111.15     118.82       4.02     0.6734   0
    9   10    0      45.47      50.80       2.42     0.7100   0
   10   10    0      85.34      90.19       3.39     0.7486   0
  -10   11    0       0.94       0.61       0.61     0.7563  -2
   -9   11    0       0.39       0.91       0.60     0.7210  -2
   -8   11    0       9.63      11.84       1.04     0.6881   0
   -7   11    0       1.82       3.11       0.68     0.6579   0
   -6   11    0      21.45      22.19       1.18     0.6307   0
   -5   11    0     143.26     137.05       3.31     0.6071   0
   -4   11    0     228.12     225.76       4.82     0.5874   0
   -3   11    0      29.70      30.21       1.30     0.5720   0
   -2   11    0       0.06       0.16       0.42     0.5613  -2
   -1   11    0       3.34       3.29       0.74     0.5556   0
    0   11    0       5.40      10.20       0.96     0.5550   0
    1   11    0      10.98      12.74       1.05     0.5595   0
    2   11    0       1.01       1.65       0.63     0.5691  -2
    3   11    0     240.62     230.46       5.47     0.5834   0
    4   11    0     108.71     104.47       3.09     0.6021   0
    5   11    0       7.21       5.28       1.01     0.6249   0
    6   11    0       0.63       0.34       0.73     0.6512  -2
    7   11    0       4.17       0.98       0.92     0.6808  -2
    8   11    0      31.02      32.77       2.15     0.7131   0
    9   11    0     168.95     163.12       5.22     0.7479   0
   -9   12    0       6.60       6.33       0.91     0.7594   0
   -8   12    0     106.62     105.90       3.17     0.7283   0
   -7   12    0      13.55      11.12       1.04     0.7000   0
   -6   12    0      66.80      67.86       2.33     0.6747   0
   -5   12    0     466.02     465.28       9.03     0.6528   0
   -4   12    0      34.98      47.09       1.71     0.6346   0
   -3   12    0       0.40      15.71       2.70     0.6206   0
   -2   12    0      74.64      71.10       2.64     0.6109   0
   -1   12    0       0.58       0.92       0.65     0.6058  -2
    0   12    0     550.03     542.48      12.69     0.6055   0
    1   12    0       6.86       5.32       0.87     0.6098   0
    2   12    0       1.19       0.98       0.66     0.6187  -2
    4   12    0      17.27      16.26       1.23     0.6495   0
    5   12    0     190.53     189.07       5.62     0.6708   0
    6   12    0      77.19      79.44       3.22     0.6956   0
    7   12    0      42.53      35.26       2.22     0.7235   0
    8   12    0       8.54       8.90       1.55     0.7541   0
   -7   13    0       1.79       1.42       0.72     0.7431  -2
   -6   13    0       0.38       1.17       0.71     0.7195  -2
   -5   13    0       8.66       7.92       0.97     0.6991   0
   -4   13    0      37.53      34.54       1.88     0.6824   0
   -3   13    0       8.44       8.14       1.10     0.6695   0
   -2   13    0       4.45       3.76       0.87     0.6607   0
   -1   13    0      49.61      45.91       2.15     0.6561   0
    0   13    0      65.16      71.45       2.73     0.6559   0
    1   13    0      97.01      92.34       3.22     0.6600   0
    2   13    0       6.71       6.98       0.98     0.6685   0
    3   13    0      23.35      22.88       1.50     0.6810   0
    4   13    0      64.29      65.13       2.93     0.6974   0
    5   13    0      15.96      16.82       1.68     0.7174   0
    6   13    0      19.03      12.20       1.49     0.7407   0
    7   13    0      34.52      36.46       2.32     0.7671   0
   -6   14    0     178.57     168.74       5.64     0.7650   0
   -5   14    0      12.77      15.46       1.56     0.7460   0
   -4   14    0      15.00      14.82       1.37     0.7304   0
   -3   14    0      11.13      11.60       1.26     0.7186   0
   -2   14    0     106.70     103.37       3.55     0.7105   0
   -1   14    0       2.77       2.92       0.83     0.7064   0
    0   14    0     110.12     119.07       3.89     0.7064   0
    1   14    0      18.47      19.75       1.57     0.7104   0
    2   14    0       0.47       1.51       0.84     0.7183  -2
    3   14    0      14.20      17.50       1.71     0.7301   0
    4   14    0       1.09       0.48       1.00     0.7456  -2
    5   14    0      61.30      60.64       2.96     0.7644   0
   -3   15    0       3.89       4.72       1.01     0.7678   0
   -2   15    0       2.12       1.66       0.92     0.7604  -2
   -1   15    0       0.78       0.19       0.74     0.7567  -2
    0   15    0       3.83      13.02       1.37     0.7568   0
    1   15    0       3.96       2.52       0.98     0.7607  -2
    2   15    0       1.03       1.10       0.87     0.7682  -2
   -2  -15    1       3.44       3.19       1.00     0.7649   0
   -1  -15    1      25.14      23.12       1.70     0.7579   0
    0  -15    1      47.63      40.90       2.21     0.7546   0
    1  -15    1      41.34      41.07       2.19     0.7551   0
    2  -15    1     109.53     104.86       3.66     0.7594   0
    3  -15    1      26.59      29.55       1.89     0.7673   0
   -5  -14    1       5.15       6.16       1.33     0.7595   0
   -4  -14    1      65.16      67.13       3.04     0.7411   0
   -3  -14    1      90.26      94.89       3.36     0.7262   0
   -2  -14    1      11.69      11.06       1.29     0.7150   0
   -1  -14    1       4.09       5.87       1.06     0.7076   0
    0  -14    1      10.83       9.58       1.28     0.7042   0
    1  -14    1     151.96     145.62       4.46     0.7049   0
    2  -14    1      46.98      49.07       2.29     0.7096   0
    3  -14    1       0.18       0.54       0.73     0.7183  -2
    4  -14    1       0.22       0.53       0.69     0.7308  -2
    5  -14    1       6.41       7.42       1.18     0.7469   0
    6  -14    1     494.64     490.36      11.66     0.7664   0
   -7  -13    1      26.90      29.00       2.42     0.7613   0
   -6  -13    1      81.47      78.81       3.24     0.7353   0
   -5  -13    1     105.53     106.92       3.87     0.7124   0
   -4  -13    1     179.75     177.90       4.62     0.6929   0
   -3  -13    1       1.95       1.47       0.78     0.6771  -2
   -2  -13    1      88.16      90.17       2.89     0.6651   0
   -1  -13    1      41.83      45.42       2.16     0.6574   0
    0  -13    1      21.21      24.34       1.60     0.6539   0
    1  -13    1       6.38       4.94       0.92     0.6548   0
    2  -13    1       0.05       0.07       0.58     0.6600  -2
    3  -13    1      42.76      41.09       2.02     0.6695   0
    4  -13    1       0.31       0.70       0.60     0.6830  -2
    5  -13    1      10.49      11.04       1.16     0.7004   0
    6  -13    1       6.71       7.51       1.01     0.7213   0
    7  -13    1       2.09       2.13       0.81     0.7455  -2
   -8  -12    1      12.62      11.99       1.68     0.7479   0
   -7  -12    1       5.03       3.18       1.02     0.7176   0
   -6  -12    1       7.74       6.60       1.19     0.6901   0
   -5  -12    1       9.76       9.96       1.00     0.6658   0
   -4  -12    1       0.08       0.89       0.63     0.6450  -2
   -3  -12    1      13.39      15.32       1.20     0.6281   0
   -2  -12    1      30.05      30.82       1.58     0.6154   0
   -1  -12    1     171.55     168.08       4.30     0.6072   0
    0  -12    1       0.19       0.47       0.62     0.6036  -2
    1  -12    1      26.41      24.41       1.51     0.6047   0
    2  -12    1       0.37       0.19       0.58     0.6105  -2
    3  -12    1      91.78      87.11       2.63     0.6209   0
    4  -12    1      42.30      39.86       1.70     0.6356   0
    5  -12    1      15.23      18.15       1.13     0.6544   0
    6  -12    1      21.20      22.79       1.34     0.6769   0
    7  -12    1      36.49      37.63       1.71     0.7027   0
    8  -12    1      16.64      14.81       1.17     0.7316   0
    9  -12    1      73.99      70.42       2.52     0.7631   0
   -9  -11    1      12.36       8.56       1.46     0.7412   0
   -8  -11    1      44.43      38.24       2.31     0.7068   0
   -7  -11    1       8.96       6.87       1.30     0.6748   0
   -6  -11    1       6.89       5.92       1.12     0.6456   0
   -5  -11    1      20.49      20.23       1.25     0.6198   0
   -4  -11    1      11.48      11.64       1.00     0.5975   0
   -3  -11    1       5.39       6.13       0.85     0.5794   0
   -2  -11    1      12.06      11.23       0.98     0.5658   0
   -1  -11    1      72.07      64.85       2.20     0.5570   0
    0  -11    1     177.27     174.20       4.45     0.5533   0
    1  -11    1       0.01       0.48       0.47     0.5547  -2
    2  -11    1       0.87       1.29       0.52     0.5612  -2
    3  -11    1      42.90      41.17       1.51     0.5726   0
    4  -11    1     176.67     178.56       3.97     0.5888   0
    5  -11    1       0.07       0.54       0.49     0.6091  -2
    6  -11    1      14.85      13.12       1.05     0.6334   0
    7  -11    1       5.41       5.04       0.79     0.6611   0
    8  -11    1      17.85      18.17       1.23     0.6918   0
    9  -11    1      35.96      36.01       1.69     0.7252   0
   10  -11    1      55.39      59.95       2.25     0.7609   0
  -10  -10    1      80.42      76.24       3.27     0.7416   0
   -9  -10    1      56.55      57.76       2.62     0.7032   0
   -8  -10    1      15.59      14.11       1.42     0.6670   0
   -7  -10    1     101.34      92.91       3.43     0.6331   0
   -6  -10    1      24.99      24.37       1.30     0.6021   0
   -5  -10    1      23.62      23.93       1.30     0.5745   0
   -4  -10    1      31.64      29.80       1.42     0.5506   0
   -3  -10    1       2.92       2.52       0.48     0.5311   0
   -2  -10    1      50.13      52.50       1.86     0.5164   0
   -1  -10    1       1.08       2.07       0.56     0.5069   0
    0  -10    1       0.54       0.67       0.39     0.5030  -2
    1  -10    1      69.48      71.80       1.82     0.5047   0
    2  -10    1      36.44      38.69       1.36     0.5121   0
    3  -10    1       4.75       4.31       0.61     0.5248   0
    4  -10    1      50.90      52.46       1.69     0.5425   0
    5  -10    1     180.05     184.14       4.04     0.5648   0
    6  -10    1       5.64       4.96       0.73     0.5910   0
    7  -10    1       0.72       0.63       0.53     0.6208  -2
    8  -10    1       1.15       1.21       0.58     0.6536  -2
    9  -10    1      60.98      55.68       2.06     0.6889   0
   10  -10    1     140.42     141.72       3.84     0.7265   0
   11  -10    1       5.97       5.52       0.89     0.7660   0
  -11   -9    1      79.90      78.38       3.34     0.7489   0
  -10   -9    1      14.75      15.27       1.71     0.7071   0
   -9   -9    1     168.09     169.21       5.01     0.6669   0
   -8   -9    1      71.47      74.66       2.81     0.6287   0
   -7   -9    1      16.36      16.93       1.32     0.5928   0
   -6   -9    1       0.34       0.63       0.49     0.5598  -2
   -5   -9    1     288.53     281.58       6.29     0.5301   0
   -4   -9    1     509.53     508.93      10.94     0.5044   0
   -3   -9    1     575.77     587.35      12.14     0.4832   0
   -2   -9    1      49.64      52.61       1.80     0.4672   0
   -1   -9    1      21.29      19.06       0.86     0.4569   0
    0   -9    1     246.41     232.37       4.28     0.4528   0
    1   -9    1      28.02      25.99       0.96     0.4549   0
    2   -9    1      61.66      58.16       1.51     0.4633   0
    3   -9    1      45.95      46.33       1.47     0.4775   0
    4   -9    1       0.88       0.62       0.41     0.4971  -2
    5   -9    1      47.94      48.75       1.57     0.5215   0
    6   -9    1      37.69      37.61       1.38     0.5500   0
    7   -9    1      47.48      49.01       1.80     0.5820   0
    8   -9    1       0.09       0.46       0.46     0.6170  -2
    9   -9    1      10.01      13.22       1.01     0.6546   0
   10   -9    1      10.83      10.48       0.98     0.6942   0
   11   -9    1     127.48     134.21       3.72     0.7355   0
  -12   -8    1       0.90       1.09       0.90     0.7631  -2
  -11   -8    1      44.43      43.64       2.13     0.7182   0
  -10   -8    1      61.33      63.59       2.57     0.6746   0
   -9   -8    1       9.35      13.24       1.37     0.6325   0
   -8   -8    1      46.12      42.37       1.97     0.5922   0
   -7   -8    1      81.16      81.61       2.32     0.5542   0
   -6   -8    1      96.11      97.72       2.63     0.5189   0
   -5   -8    1     448.88     440.90      10.09     0.4869   0
   -4   -8    1     548.30     546.80      11.89     0.4590   0
   -3   -8    1     177.49     185.41       4.30     0.4358   0
   -2   -8    1     108.35     104.81       2.14     0.4183   0
   -1   -8    1    1471.90    1436.74      23.16     0.4070   0
    0   -8    1       4.93       5.92       0.48     0.4026   0
    1   -8    1     527.05     522.29       8.81     0.4053   0
    2   -8    1     116.29     111.59       2.32     0.4149   0
    3   -8    1      11.35      11.96       0.73     0.4309   0
    4   -8    1      50.20      48.68       1.49     0.4528   0
    5   -8    1      85.60      85.05       2.15     0.4796   0
    6   -8    1     412.14     396.62       7.87     0.5107   0
    7   -8    1     320.89     313.16       6.79     0.5452   0
    8   -8    1      96.01      91.38       2.64     0.5826   0
    9   -8    1      25.40      24.49       1.27     0.6224   0
   10   -8    1      10.07      10.15       0.95     0.6640   0
   11   -8    1     198.60     193.61       4.79     0.7073   0
   12   -8    1     345.58     334.08       7.53     0.7519   0
  -12   -7    1      34.46      28.63       2.19     0.7363   0
  -11   -7    1       3.01       3.54       0.84     0.6898   0
  -10   -7    1     148.39     150.98       4.45     0.6444   0
   -9   -7    1      30.50      31.44       1.74     0.6004   0
   -8   -7    1       7.68       9.11       0.99     0.5580   0
   -7   -7    1     385.68     399.75       8.47     0.5176   0
   -6   -7    1       0.12       0.43       0.34     0.4799  -2
   -5   -7    1     330.14     323.67       6.86     0.4453   0
   -4   -7    1     359.12     351.91       7.38     0.4148   0
   -3   -7    1       4.30       3.62       0.28     0.3893   0
   -2   -7    1    1617.55    1551.68      25.64     0.3698   0
   -1   -7    1       0.00       0.03       0.24     0.3573  -2
    0   -7    1      20.40      17.88       0.70     0.3525   0
    1   -7    1      47.45      49.28       1.25     0.3559   0
    2   -7    1      11.18      10.55       0.56     0.3670   0
    3   -7    1       0.17       0.42       0.24     0.3854  -2
    4   -7    1     160.49     156.60       3.30     0.4099   0
    5   -7    1     200.21     197.25       4.04     0.4396   0
    6   -7    1      62.75      62.35       1.72     0.4735   0
    7   -7    1      37.17      40.21       1.50     0.5107   0
    8   -7    1      52.49      56.63       1.87     0.5506   0
    9   -7    1     132.18     122.72       3.29     0.5927   0
   10   -7    1     284.34     275.46       6.24     0.6365   0
   11   -7    1      87.48      93.00       2.81     0.6816   0
   12   -7    1      16.90      12.91       1.17     0.7279   0
  -13   -6    1     105.09      97.26       4.10     0.7608   0
  -12   -6    1       0.55       0.65       0.89     0.7120  -2
  -11   -6    1      81.63      77.34       2.75     0.6640   0
  -10   -6    1     137.34     137.21       4.05     0.6169   0
   -9   -6    1      66.31      66.94       2.43     0.5709   0
   -8   -6    1      13.86      14.39       0.81     0.5263   0
   -7   -6    1      58.50      60.90       1.84     0.4835   0
   -6   -6    1    1603.40    1593.30      27.78     0.4431   0
   -5   -6    1     614.47     594.28      10.71     0.4057   0
   -4   -6    1      82.99      82.18       1.86     0.3722   0
   -3   -6    1    1194.43    1187.87      19.10     0.3438   0
   -2   -6    1    1000.72     987.15      17.09     0.3219   0
   -1   -6    1       5.14       5.47       0.37     0.3078   0
    0   -6    1     320.14     306.63       5.24     0.3026   0
    1   -6    1      35.17      35.04       0.95     0.3068   0
    2   -6    1    1316.40    1286.80      21.25     0.3200   0
    3   -6    1     195.62     202.62       3.97     0.3411   0
    4   -6    1      61.01      61.33       1.67     0.3689   0
    5   -6    1     573.85     545.75       9.89     0.4019   0
    6   -6    1      73.62      72.54       1.83     0.4389   0
    7   -6    1      49.98      47.33       1.66     0.4791   0
    8   -6    1       6.86       6.87       0.65     0.5216   0
    9   -6    1      33.92      35.20       1.46     0.5660   0
   10   -6    1      83.57      77.68       2.36     0.6119   0
   11   -6    1       6.75       6.76       0.89     0.6589   0
   12   -6    1      39.24      38.28       1.84     0.7068   0
   13   -6    1      12.86      14.48       1.25     0.7555   0
  -13   -5    1      72.75      69.32       3.26     0.7406   0
  -12   -5    1      34.12      34.04       2.19     0.6906   0
  -11   -5    1       1.19       1.08       0.62     0.6412  -2
  -10   -5    1       1.82       1.86       0.63     0.5924  -2
   -9   -5    1      67.07      67.63       2.33     0.5445   0
   -8   -5    1     240.49     249.10       4.87     0.4978   0
   -7   -5    1      36.70      40.29       1.14     0.4525   0
   -6   -5    1     217.24     217.69       4.24     0.4093   0
   -5   -5    1       6.06       5.37       0.37     0.3687   0
   -4   -5    1      80.40      74.75       1.71     0.3318   0
   -3   -5    1      63.19      59.09       1.21     0.3000   0
   -2   -5    1     407.14     394.01       6.66     0.2749   0
   -1   -5    1      52.94      51.78       1.16     0.2586   0
    0   -5    1      78.73      80.42       1.60     0.2528   0
    1   -5    1     252.62     259.75       4.59     0.2582   0
    2   -5    1     100.10     102.31       1.97     0.2741   0
    3   -5    1      13.14      15.76       0.66     0.2989   0
    4   -5    1      58.91      56.36       1.43     0.3305   0
    5   -5    1      15.04      15.79       0.72     0.3672   0
    6   -5    1     182.05     172.80       3.51     0.4077   0
    7   -5    1     472.63     456.49       8.40     0.4508   0
    8   -5    1     437.86     437.57       9.01     0.4960   0
    9   -5    1      36.17      34.73       1.41     0.5427   0
   10   -5    1       0.44       0.71       0.51     0.5905  -2
   11   -5    1      89.39      86.26       2.56     0.6393   0
   12   -5    1       1.91       2.44       0.70     0.6887   0
   13   -5    1     144.81     139.79       4.18     0.7387   0
  -13   -4    1       1.50       0.68       0.81     0.7235  -2
  -12   -4    1      97.03      92.56       3.66     0.6723   0
  -11   -4    1       9.86       8.68       0.83     0.6216   0
  -10   -4    1       0.91       1.23       0.48     0.5713  -2
   -9   -4    1     149.24     145.52       3.45     0.5217   0
   -8   -4    1      35.18      36.47       1.11     0.4729   0
   -7   -4    1     657.71     670.89      11.03     0.4253   0
   -6   -4    1     256.51     258.09       4.47     0.3792   0
   -5   -4    1     592.70     614.77      10.03     0.3353   0
   -4   -4    1      53.23      57.30       1.17     0.2946   0
   -3   -4    1    1659.45    1694.10      26.95     0.2586   0
   -2   -4    1    1668.53    1596.42      27.30     0.2294   0
   -1   -4    1      97.75      96.39       1.84     0.2101   0
    0   -4    1     184.53     192.61       3.31     0.2034   0
    1   -4    1       0.10       0.04       0.19     0.2106  -2
    2   -4    1     760.67     751.81      12.12     0.2302   0
    3   -4    1    1034.38    1009.28      17.49     0.2596   0
    4   -4    1      51.76      51.43       1.28     0.2958   0
    5   -4    1     169.97     181.27       4.08     0.3366   0
    6   -4    1     133.36     128.04       3.00     0.3806   0
    7   -4    1      18.65      21.37       0.97     0.4267   0
    8   -4    1     339.20     333.14       6.99     0.4744   0
    9   -4    1      20.70      19.08       1.02     0.5232   0
   10   -4    1      37.65      37.68       1.61     0.5729   0
   11   -4    1      57.12      52.73       1.85     0.6231   0
   12   -4    1       0.09       0.26       0.55     0.6739  -2
   13   -4    1      26.44      25.07       1.56     0.7251   0
  -14   -3    1       6.22       7.46       1.45     0.7618   0
  -13   -3    1       8.02      10.73       1.34     0.7095   0
  -12   -3    1      74.16      73.90       2.99     0.6574   0
  -11   -3    1       1.27       1.36       0.46     0.6056  -2
  -10   -3    1      62.02      61.69       1.84     0.5540   0
   -9   -3    1      74.96      75.42       1.70     0.5029   0
   -8   -3    1      91.71      90.24       1.89     0.4523   0
   -7   -3    1     230.27     232.97       4.45     0.4025   0
   -6   -3    1      60.62      64.78       1.38     0.3537   0
   -5   -3    1     346.52     340.25       5.68     0.3065   0
   -4   -3    1     502.50     538.68       8.75     0.2618   0
   -3   -3    1     248.22     256.02       4.28     0.2209   0
   -2   -3    1     215.10     207.18       3.45     0.1865   0
   -1   -3    1      26.22      27.15       0.63     0.1628   0
    0   -3    1    1577.64    1561.45      26.62     0.1547   0
    1   -3    1    3067.34    3043.70      52.77     0.1646   0
    2   -3    1    4358.92    4317.96      80.44     0.1896   0
    3   -3    1       4.30       4.91       0.33     0.2248   0
    4   -3    1      55.40      54.95       1.49     0.2661   0
    5   -3    1     110.28     113.21       2.35     0.3112   0
    6   -3    1       0.00       0.31       0.24     0.3586  -2
    7   -3    1       6.72       7.32       0.49     0.4075   0
    8   -3    1      22.54      21.63       0.98     0.4574   0
    9   -3    1     104.74     103.18       2.67     0.5080   0
   10   -3    1      29.59      27.24       1.23     0.5592   0
   11   -3    1      41.75      42.70       1.81     0.6108   0
   12   -3    1      31.41      32.26       1.65     0.6626   0
   13   -3    1      54.86      52.94       2.22     0.7147   0
   14   -3    1      15.71      16.45       1.36     0.7670   0
  -14   -2    1       0.99       1.97       1.05     0.7517  -2
  -13   -2    1       0.06       0.08       0.65     0.6989  -2
  -12   -2    1     162.07     158.08       4.41     0.6461   0
  -11   -2    1      42.49      41.64       1.75     0.5934   0
  -10   -2    1      22.38      22.24       0.92     0.5409   0
   -9   -2    1     169.85     172.10       3.25     0.4886   0
   -8   -2    1      25.78      24.69       0.80     0.4366   0
   -7   -2    1       1.79       2.54       0.36     0.3850   0
   -6   -2    1      46.17      49.70       1.13     0.3340   0
   -5   -2    1     245.09     263.71       4.47     0.2839   0
   -4   -2    1    2592.72    2631.95      41.72     0.2353   0
   -3   -2    1      49.75      52.90       1.03     0.1893   0
   -2   -2    1     908.44     945.85      15.33     0.1485   0
   -1   -2    1    2285.39    2223.44      40.33     0.1181   0
    0   -2    1      10.95       9.42       0.31     0.1076   0
    1   -2    1   17009.12   15404.68     314.43     0.1222   0
    2   -2    1    3043.39    3082.15      48.70     0.1549   0
    3   -2    1       0.70       0.84       0.18     0.1969   0
    4   -2    1     205.64     213.78       3.97     0.2435   0
    5   -2    1      54.16      53.70       1.29     0.2924   0
    6   -2    1    2290.38    2375.56      40.90     0.3427   0
    7   -2    1     212.88     221.93       4.31     0.3938   0
    8   -2    1     216.42     213.85       4.61     0.4455   0
    9   -2    1      32.30      35.00       1.29     0.4975   0
   10   -2    1      12.93      12.19       0.84     0.5499   0
   11   -2    1      50.10      52.30       2.01     0.6024   0
   12   -2    1     333.00     318.85       7.80     0.6551   0
   13   -2    1       5.11       4.55       0.88     0.7079   0
   14   -2    1      46.14      43.47       2.31     0.7608   0
  -14   -1    1     643.76     630.18      16.64     0.7450   0
  -13   -1    1       5.95       5.87       0.99     0.6918   0
  -12   -1    1      34.40      36.95       1.71     0.6386   0
  -11   -1    1      14.31      14.75       1.19     0.5854   0
  -10   -1    1     131.11     135.39       2.71     0.5323   0
   -9   -1    1     914.50     914.87      16.21     0.4793   0
   -8   -1    1      37.25      34.08       0.96     0.4264   0
   -7   -1    1      94.23      92.91       1.88     0.3736   0
   -6   -1    1     816.21     876.01      14.17     0.3211   0
   -5   -1    1     435.14     450.15       7.39     0.2690   0
   -4   -1    1     429.29     460.97       7.50     0.2175   0
   -3   -1    1      82.82      78.62       1.43     0.1673   0
   -2   -1    1       3.29       2.14       0.19     0.1199   0
   -1   -1    1      94.32     100.82       1.83     0.0805   0
    1   -1    1     249.28     245.68       4.05     0.0886   0
    2   -1    1     134.56     142.63       2.68     0.1308   0
    3   -1    1    2111.21    2154.31      37.22     0.1792   0
    4   -1    1     280.53     287.22       5.21     0.2298   0
    5   -1    1      57.05      63.35       1.28     0.2815   0
    6   -1    1     102.01     103.37       2.20     0.3337   0
    7   -1    1     356.68     364.05       6.73     0.3863   0
    8   -1    1      34.23      33.70       1.10     0.4391   0
    9   -1    1      26.61      28.26       1.09     0.4920   0
   10   -1    1      37.99      40.23       1.46     0.5450   0
   11   -1    1      27.60      27.64       1.43     0.5982   0
   12   -1    1       6.02       5.62       0.84     0.6513   0
   13   -1    1      84.18      79.79       2.79     0.7046   0
   14   -1    1      82.49      76.39       3.11     0.7578   0
  -14    0    1      22.46      21.87       1.66     0.7417   0
  -13    0    1       1.69       2.21       1.03     0.6883  -2
  -12    0    1      11.43      12.88       1.09     0.6350   0
  -11    0    1      48.45      47.72       1.70     0.5817   0
  -10    0    1     164.77     163.92       3.16     0.5284   0
   -9    0    1      66.90      66.50       1.54     0.4751   0
   -8    0    1       0.16       0.43       0.24     0.4219  -2
   -7    0    1       5.74       4.95       0.35     0.3688   0
   -6    0    1     852.87     893.07      14.42     0.3158   0
   -5    0    1     794.88     810.15      13.06     0.2630   0
   -4    0    1     573.26     655.13      10.57     0.2106   0
   -3    0    1     174.92     175.74       2.96     0.1588   0
   -2    0    1     929.66    1023.42      16.24     0.1086   0
   -1    0    1    5054.28    5202.34     127.18     0.0641   0
    1    0    1     311.15     296.06       5.15     0.0767   0
    2    0    1      11.28      12.51       0.34     0.1239   0
    3    0    1     139.23     143.88       2.45     0.1747   0
    4    0    1    3235.63    3473.64      54.97     0.2268   0
    5    0    1      88.46      81.07       1.57     0.2793   0
    6    0    1     384.30     406.43       6.76     0.3322   0
    7    0    1     667.74     673.33      11.03     0.3853   0
    8    0    1      30.70      31.25       0.88     0.4384   0
    9    0    1      38.66      36.38       1.20     0.4916   0
   10    0    1       3.81       4.31       0.63     0.5449   0
   11    0    1      18.44      18.55       1.11     0.5982   0
   12    0    1      11.67      11.89       1.34     0.6515   0
   13    0    1     245.52     224.38       6.73     0.7049   0
   14    0    1      87.04      86.82       3.41     0.7582   0
  -14    1    1     202.74     193.87       6.09     0.7418   0
  -13    1    1       5.82       3.93       0.83     0.6886   0
  -12    1    1      15.80      19.22       1.27     0.6354   0
  -11    1    1       5.04       5.90       0.70     0.5823   0
  -10    1    1      56.17      57.50       1.63     0.5292   0
   -9    1    1      94.15      88.77       2.14     0.4763   0
   -8    1    1     232.21     233.70       4.58     0.4235   0
   -7    1    1      82.58      81.34       1.88     0.3709   0
   -6    1    1      50.49      50.13       1.12     0.3185   0
   -5    1    1     449.76     481.54       7.90     0.2666   0
   -4    1    1     510.14     535.17       8.69     0.2155   0
   -3    1    1     238.05     251.08       4.51     0.1659   0
   -2    1    1    2340.65    2398.59      41.17     0.1196   0
   -1    1    1       0.95       1.23       0.11     0.0826   0
    0    1    1      29.36      32.31       0.92     0.0710   0
    1    1    1     588.47     564.56       8.55     0.0948   0
    2    1    1     308.74     308.39       4.99     0.1366   0
    3    1    1     667.63     722.34      11.75     0.1845   0
    4    1    1    3362.73    3509.55      55.52     0.2348   0
    5    1    1       0.06       0.26       0.17     0.2863  -2
    6    1    1     226.85     224.27       3.90     0.3383   0
    7    1    1     321.58     336.35       5.73     0.3908   0
    8    1    1      20.48      21.70       0.74     0.4435   0
    9    1    1      52.31      54.76       1.47     0.4964   0
   10    1    1     306.04     300.21       6.47     0.5494   0
   11    1    1     107.01     104.51       2.85     0.6024   0
   12    1    1       6.27       7.06       1.01     0.6556   0
   13    1    1      42.31      39.91       2.10     0.7087   0
   14    1    1      50.07      49.37       2.44     0.7620   0
  -14    2    1       1.11       1.06       0.76     0.7453  -2
  -13    2    1       7.08       7.65       0.98     0.6925   0
  -12    2    1      18.71      19.44       1.27     0.6398   0
  -11    2    1      67.69      66.07       2.11     0.5873   0
  -10    2    1     115.43     111.37       2.88     0.5349   0
   -9    2    1      20.58      20.02       0.88     0.4828   0
   -8    2    1       0.76       0.96       0.33     0.4310  -2
   -7    2    1     112.23     113.26       2.64     0.3797   0
   -6    2    1     265.70     272.47       5.11     0.3290   0
   -5    2    1    1186.52    1200.76      20.86     0.2795   0
   -4    2    1    2647.31    2711.30      46.48     0.2316   0
   -3    2    1      96.40      96.23       1.89     0.1869   0
   -2    2    1      16.80      17.70       0.51     0.1480   0
   -1    2    1       0.34       0.00       0.14     0.1209  -2
    0    2    1    3002.16    2955.84      46.76     0.1142   0
    1    2    1     596.41     547.34       8.89     0.1311   0
    2    2    1    1473.96    1421.98      22.57     0.1645   0
    3    2    1     348.40     324.69       5.87     0.2065   0
    4    2    1      28.85      25.85       0.64     0.2528   0
    5    2    1      47.55      43.59       0.98     0.3016   0
    6    2    1    1133.98    1157.90      18.60     0.3517   0
    7    2    1     192.83     204.52       3.65     0.4027   0
    8    2    1      62.46      61.41       1.41     0.4542   0
    9    2    1     135.04     136.35       2.96     0.5061   0
   10    2    1       0.03       0.48       0.49     0.5584  -2
   11    2    1      18.15      17.15       1.20     0.6108   0
   12    2    1       4.99       5.31       0.86     0.6634   0
   13    2    1      47.68      43.46       2.21     0.7162   0
   14    2    1       1.12       1.33       1.01     0.7690  -2
  -14    3    1      43.74      42.06       2.03     0.7522   0
  -13    3    1       2.81       2.08       0.74     0.7000  -2
  -12    3    1      39.34      38.22       1.74     0.6481   0
  -11    3    1       2.55       1.87       0.57     0.5965   0
  -10    3    1      13.57      14.54       0.92     0.5452   0
   -9    3    1     358.94     355.99       7.46     0.4943   0
   -8    3    1     127.26     125.37       2.73     0.4441   0
   -7    3    1      97.93      92.82       2.09     0.3948   0
   -6    3    1     466.68     448.44       8.15     0.3467   0
   -5    3    1    1065.69    1117.23      19.46     0.3003   0
   -4    3    1       3.60       3.29       0.24     0.2568   0
   -3    3    1       1.34       0.81       0.18     0.2178   0
   -2    3    1     477.69     489.81       8.61     0.1861   0
   -1    3    1    1901.72    1892.93      32.48     0.1659   0
    0    3    1    1331.71    1339.40      23.88     0.1617   0
    1    3    1      66.62      66.04       1.25     0.1746   0
    2    3    1      12.57      10.80       0.41     0.2014   0
    3    3    1       7.45       9.50       0.42     0.2373   0
    4    3    1     127.40     138.12       2.49     0.2790   0
    5    3    1     846.51     859.90      13.87     0.3241   0
    6    3    1     242.34     260.09       4.47     0.3714   0
    7    3    1       7.88      10.42       0.51     0.4203   0
    8    3    1      67.59      69.04       1.72     0.4701   0
    9    3    1     170.41     179.16       4.10     0.5206   0
   10    3    1      25.22      25.49       1.35     0.5717   0
   11    3    1      48.73      50.41       2.03     0.6232   0
   12    3    1       1.26       1.33       0.67     0.6750  -2
   13    3    1      46.83      48.48       2.57     0.7271   0
  -14    4    1      10.66       9.19       1.13     0.7623   0
  -13    4    1      24.29      24.69       1.51     0.7111   0
  -12    4    1      27.70      25.71       1.36     0.6602   0
  -11    4    1      73.18      72.43       2.28     0.6097   0
  -10    4    1      99.60     100.71       2.76     0.5598   0
   -9    4    1     154.38     149.39       3.62     0.5107   0
   -8    4    1      93.42      97.14       2.54     0.4624   0
   -7    4    1     104.74     105.00       2.64     0.4155   0
   -6    4    1     261.08     246.19       4.70     0.3704   0
   -5    4    1     624.43     614.17      13.43     0.3277   0
   -4    4    1     128.87     125.20       2.53     0.2887   0
   -3    4    1     264.87     260.81       4.82     0.2550   0
   -2    4    1      71.71      76.16       1.69     0.2289   0
   -1    4    1     475.59     466.38       7.64     0.2133   0
    0    4    1      60.15      62.47       1.43     0.2106   0
    1    4    1    1228.40    1311.27      20.94     0.2211   0
    2    4    1    4329.31    4300.42      73.49     0.2432   0
    3    4    1     174.25     178.60       3.42     0.2741   0
    4    4    1      61.42      61.30       1.40     0.3111   0
    5    4    1     185.03     188.91       3.65     0.3525   0
    6    4    1    1150.27    1122.65      18.09     0.3967   0
    7    4    1    2008.95    2014.59      34.94     0.4429   0
    8    4    1     231.55     224.39       4.95     0.4907   0
    9    4    1      22.77      22.46       1.06     0.5395   0
   10    4    1       0.08       0.17       0.42     0.5891  -2
   11    4    1      47.12      48.44       2.32     0.6394   0
   12    4    1      95.91      93.77       3.80     0.6901   0
   13    4    1       3.36       3.00       0.97     0.7412   0
  -13    5    1      35.89      29.84       1.84     0.7255   0
  -12    5    1      33.29      32.28       1.54     0.6758   0
  -11    5    1       3.47       2.78       0.68     0.6268   0
  -10    5    1     827.10     832.23      16.56     0.5785   0
   -9    5    1     472.16     482.57       9.95     0.5313   0
   -8    5    1      98.87      99.76       2.64     0.4853   0
   -7    5    1     448.61     448.49       9.15     0.4411   0
   -6    5    1     230.81     219.38       4.81     0.3991   0
   -5    5    1     111.37     109.18       2.65     0.3601   0
   -4    5    1     251.76     258.05       5.38     0.3253   0
   -3    5    1     214.52     221.94       3.91     0.2961   0
   -2    5    1     116.08     125.89       2.53     0.2744   0
   -1    5    1      59.50      61.80       1.35     0.2619   0
    0    5    1     101.43     101.60       1.97     0.2600   0
    1    5    1     151.47     154.28       2.90     0.2690   0
    2    5    1     226.85     214.79       4.10     0.2878   0
    3    5    1      36.77      37.13       1.03     0.3146   0
    4    5    1       9.88      10.41       0.50     0.3477   0
    5    5    1     836.59     838.73      14.84     0.3854   0
    6    5    1    1752.15    1723.74      30.01     0.4264   0
    7    5    1     184.25     174.71       4.02     0.4700   0
    8    5    1       0.31       0.73       0.40     0.5154  -2
    9    5    1      38.17      37.46       1.45     0.5623   0
   10    5    1       0.15       0.46       0.47     0.6102  -2
   11    5    1     283.76     281.86       8.61     0.6590   0
   12    5    1       0.42       0.54       0.79     0.7084  -2
   13    5    1      32.23      26.65       2.11     0.7584   0
  -13    6    1      32.57      34.74       1.69     0.7430   0
  -12    6    1      48.04      49.68       1.95     0.6948   0
  -11    6    1     535.50     515.18      10.80     0.6473   0
  -10    6    1     316.76     325.93       7.16     0.6009   0
   -9    6    1     168.75     173.17       4.19     0.5557   0
   -8    6    1      58.24      61.79       1.93     0.5122   0
   -7    6    1       0.01       0.65       0.36     0.4707  -2
   -6    6    1    1768.72    1678.14      31.97     0.4318   0
   -5    6    1    1003.08    1014.62      19.49     0.3963   0
   -4    6    1     135.00     133.35       2.85     0.3653   0
   -3    6    1     321.75     333.81       5.76     0.3398   0
   -2    6    1     343.01     340.85       5.82     0.3213   0
   -1    6    1     173.53     179.85       3.30     0.3111   0
    0    6    1    2702.20    2617.10      41.67     0.3098   0
    1    6    1       7.60       6.65       0.41     0.3177   0
    2    6    1     889.12     882.58      15.62     0.3340   0
    3    6    1     392.07     381.15       7.03     0.3577   0
    4    6    1      45.83      46.03       1.26     0.3874   0
    5    6    1    2455.72    2408.67      41.70     0.4217   0
    6    6    1     215.75     223.50       4.41     0.4598   0
    7    6    1     119.87     120.38       3.04     0.5006   0
    8    6    1       1.09       0.81       0.47     0.5437  -2
    9    6    1       1.41       0.74       0.58     0.5885  -2
   10    6    1       3.01       3.14       0.75     0.6346   0
   11    6    1      15.87      15.52       1.61     0.6818   0
   12    6    1       1.20       0.88       0.97     0.7298  -2
  -13    7    1       0.29       0.48       0.62     0.7635  -2
  -12    7    1       6.81       6.76       0.90     0.7168   0
  -11    7    1      55.89      54.23       2.04     0.6711   0
  -10    7    1      25.91      26.24       1.34     0.6265   0
   -9    7    1      14.60      14.77       1.02     0.5835   0
   -8    7    1      15.26      15.66       0.88     0.5424   0
   -7    7    1      22.35      23.29       1.01     0.5036   0
   -6    7    1     146.97     141.50       3.14     0.4676   0
   -5    7    1       0.41       0.91       0.36     0.4353  -2
   -4    7    1      81.87      79.72       1.99     0.4075   0
   -3    7    1      27.61      27.81       0.94     0.3851   0
   -2    7    1     509.00     505.34       8.50     0.3692   0
   -1    7    1      27.15      30.74       0.97     0.3606   0
    0    7    1       3.72       5.76       0.47     0.3598   0
    1    7    1      82.92      85.65       1.83     0.3669   0
    2    7    1      14.92      18.70       0.82     0.3814   0
    3    7    1     139.11     135.82       2.93     0.4025   0
    4    7    1     367.10     348.58       6.78     0.4293   0
    5    7    1     553.98     547.94      10.04     0.4608   0
    6    7    1      33.25      32.54       1.30     0.4960   0
    7    7    1       6.24       5.17       0.82     0.5343   0
    8    7    1      25.66      25.06       1.51     0.5750   0
    9    7    1      81.00      78.68       2.87     0.6177   0
   10    7    1     124.78     117.50       3.79     0.6619   0
   11    7    1      55.25      55.27       2.97     0.7074   0
   12    7    1     145.31     134.92       5.21     0.7540   0
  -12    8    1      37.61      37.58       1.77     0.7416   0
  -11    8    1      56.13      54.67       2.08     0.6976   0
  -10    8    1      30.27      27.85       1.41     0.6551   0
   -9    8    1       0.00       0.18       0.49     0.6142  -2
   -8    8    1      60.76      56.61       1.94     0.5755   0
   -7    8    1     154.25     147.98       3.37     0.5392   0
   -6    8    1     128.36     125.25       2.92     0.5060   0
   -5    8    1      31.82      29.62       1.17     0.4765   0
   -4    8    1       6.97       6.98       0.63     0.4515   0
   -3    8    1       6.95       8.39       0.58     0.4316   0
   -2    8    1       0.24       0.87       0.34     0.4177  -2
   -1    8    1       0.56       0.85       0.34     0.4103  -2
    0    8    1      49.27      47.58       1.30     0.4099   0
    1    8    1       2.48       0.83       0.32     0.4163  -2
    2    8    1     245.42     249.84       5.10     0.4294   0
    3    8    1      72.86      72.08       1.90     0.4485   0
    4    8    1       4.00       3.50       0.49     0.4729   0
    5    8    1      64.07      63.33       1.95     0.5019   0
    6    8    1      57.06      52.88       2.20     0.5346   0
    7    8    1       0.58       1.18       0.63     0.5705  -2
    8    8    1     589.46     573.10      13.59     0.6089   0
    9    8    1     273.57     260.77       6.98     0.6495   0
   10    8    1       2.58       1.44       0.71     0.6919  -2
   11    8    1      57.10      57.69       3.14     0.7357   0
  -12    9    1      15.55      14.67       1.60     0.7689   0
  -11    9    1       0.13       0.75       0.61     0.7267  -2
  -10    9    1       0.03       0.46       0.58     0.6861  -2
   -9    9    1      96.73     102.05       2.97     0.6474   0
   -8    9    1      24.71      25.18       1.29     0.6109   0
   -7    9    1     259.61     258.73       5.36     0.5771   0
   -6    9    1     112.01     111.33       2.76     0.5464   0
   -5    9    1      13.86      15.08       0.90     0.5194   0
   -4    9    1       5.93       5.70       0.64     0.4967   0
   -3    9    1      15.69      16.38       0.91     0.4789   0
   -2    9    1     162.70     158.68       3.19     0.4666   0
   -1    9    1     146.02     151.65       3.07     0.4602   0
    0    9    1      49.90      52.82       1.44     0.4601   0
    1    9    1     220.72     215.95       4.48     0.4660   0
    2    9    1     158.31     140.20       3.29     0.4780   0
    3    9    1      12.65      14.47       0.99     0.4954   0
    4    9    1      10.65      10.98       0.90     0.5178   0
    5    9    1       3.54       3.42       0.60     0.5445   0
    6    9    1       0.55       1.07       0.67     0.5750  -2
    7    9    1     108.35     106.37       3.57     0.6087   0
    8    9    1      30.95      31.75       1.81     0.6450   0
    9    9    1       0.12       0.00       0.79     0.6836  -2
   10    9    1      10.20      15.23       1.55     0.7241   0
   11    9    1      17.71      23.01       2.08     0.7662   0
  -11   10    1       6.27       5.15       0.85     0.7581   0
  -10   10    1       0.00       0.27       0.53     0.7194  -2
   -9   10    1       4.10       3.54       0.71     0.6827   0
   -8   10    1       2.89       1.37       0.56     0.6483  -2
   -7   10    1       0.52       0.79       0.47     0.6167  -2
   -6   10    1      24.51      24.16       1.18     0.5883   0
   -5   10    1      31.91      33.08       1.36     0.5634   0
   -4   10    1      21.32      21.72       1.12     0.5428   0
   -3   10    1     132.90     126.43       3.01     0.5268   0
   -2   10    1     293.55     299.59       5.92     0.5158   0
   -1   10    1      78.21      77.03       1.94     0.5103   0
    0   10    1     131.44     131.36       3.10     0.5103   0
    1   10    1     277.20     279.19       6.27     0.5159   0
    2   10    1      45.50      45.97       1.76     0.5269   0
    3   10    1     144.54     140.07       3.64     0.5429   0
    4   10    1     266.78     264.06       6.04     0.5636   0
    5   10    1      70.72      73.88       2.88     0.5884   0
    6   10    1      33.79      32.58       1.98     0.6169   0
    7   10    1      15.04      15.24       1.48     0.6485   0
    8   10    1      18.73      18.06       1.54     0.6829   0
    9   10    1       8.43      14.79       1.66     0.7196   0
   10   10    1       3.05       3.56       1.20     0.7583  -2
  -10   11    1      29.95      28.80       1.56     0.7546   0
   -9   11    1       7.97       6.29       0.86     0.7198   0
   -8   11    1       8.01       6.46       0.83     0.6874   0
   -7   11    1       4.13       3.09       0.72     0.6579   0
   -6   11    1      42.53      41.92       1.62     0.6314   0
   -5   11    1       1.80       2.16       0.62     0.6085   0
   -4   11    1     105.73     103.23       2.71     0.5896   0
   -3   11    1       4.07       2.83       0.62     0.5751   0
   -2   11    1       4.58       4.14       0.64     0.5652   0
   -1   11    1       0.98       0.36       0.53     0.5604  -2
    0   11    1       0.02       0.36       0.52     0.5605  -2
    1   11    1     109.77     111.39       3.18     0.5658   0
    2   11    1       2.51       0.66       0.62     0.5760  -2
    3   11    1      44.51      41.58       1.77     0.5909   0
    4   11    1     153.86     150.18       3.95     0.6101   0
    5   11    1      11.70      10.69       1.32     0.6333   0
    6   11    1       7.08       4.89       1.12     0.6600   0
    7   11    1     188.23     178.34       5.47     0.6898   0
    8   11    1     356.23     368.52       9.68     0.7224   0
    9   11    1      46.02      44.23       2.52     0.7573   0
   -9   12    1       0.15       0.41       0.63     0.7584  -2
   -8   12    1      27.98      26.58       1.48     0.7279   0
   -7   12    1      76.03      67.83       2.38     0.7002   0
   -6   12    1     706.49     698.12      13.03     0.6756   0
   -5   12    1     598.84     600.37      11.34     0.6544   0
   -4   12    1       2.97       3.23       0.69     0.6370   0
   -3   12    1       1.92       1.77       0.58     0.6237   0
   -2   12    1       1.75       2.09       0.73     0.6148  -2
   -1   12    1      46.11      43.28       2.02     0.6105   0
    0   12    1      91.93      90.99       3.12     0.6108   0
    1   12    1       0.34       0.72       0.63     0.6158  -2
    2   12    1       0.58       1.24       0.66     0.6254  -2
    3   12    1       2.85       3.03       0.77     0.6393   0
    4   12    1      14.65      14.12       1.45     0.6572   0
    5   12    1     115.76     113.77       3.97     0.6790   0
    6   12    1       0.74       0.39       0.88     0.7041  -2
    7   12    1     149.86     136.14       4.64     0.7322   0
    8   12    1       8.63       7.76       1.51     0.7631   0
   -7   13    1      26.65      26.87       1.53     0.7436   0
   -6   13    1      81.12      83.68       2.52     0.7206   0
   -5   13    1     113.21     118.30       3.40     0.7009   0
   -4   13    1      91.13      91.55       3.22     0.6848   0
   -3   13    1      11.89      13.51       1.28     0.6726   0
   -2   13    1      36.04      33.81       1.85     0.6645   0
   -1   13    1     162.85     153.12       4.56     0.6607   0
    0   13    1       2.89       4.22       0.91     0.6612   0
    1   13    1      79.24      70.46       2.74     0.6659   0
    2   13    1     165.33     168.59       4.47     0.6749   0
    3   13    1     101.85     102.74       3.75     0.6880   0
    4   13    1      94.30      97.19       3.69     0.7048   0
    5   13    1      37.49      35.42       2.22     0.7252   0
    6   13    1       1.53       0.98       0.96     0.7489  -2
   -6   14    1     122.00     116.18       4.31     0.7662   0
   -5   14    1       1.35       1.42       0.81     0.7479  -2
   -4   14    1     217.83     208.72       5.87     0.7330   0
   -3   14    1      26.97      27.15       1.75     0.7218   0
   -2   14    1       0.09       0.62       0.72     0.7144  -2
   -1   14    1       9.54       7.79       1.11     0.7109   0
    0   14    1      23.60      25.17       1.69     0.7115   0
    1   14    1     153.92     144.72       4.47     0.7161   0
    2   14    1      34.38      35.00       1.99     0.7246   0
    3   14    1      18.46      17.56       1.74     0.7369   0
    4   14    1       0.22       0.88       1.05     0.7528  -2
   -2   15    1      56.03      60.89       2.64     0.7643   0
   -1   15    1      20.43      18.67       1.54     0.7612   0
    0   15    1       9.79       9.97       1.26     0.7619   0
    1   15    1       0.81       1.93       0.92     0.7663  -2
   -2  -15    2       5.16       5.37       1.12     0.7643   0
   -1  -15    2      11.89      11.23       1.32     0.7578   0
    0  -15    2       8.36       6.78       1.15     0.7551   0
    1  -15    2      20.28      21.79       1.68     0.7562   0
    2  -15    2      18.30      18.20       1.54     0.7611   0
   -5  -14    2      71.59      72.54       3.94     0.7574   0
   -4  -14    2      27.86      28.64       1.84     0.7396   0
   -3  -14    2      40.40      40.12       2.08     0.7252   0
   -2  -14    2      22.33      23.57       1.66     0.7146   0
   -1  -14    2       1.71       1.79       0.81     0.7078  -2
    0  -14    2      14.26      14.30       1.34     0.7051   0
    1  -14    2      42.40      40.74       2.09     0.7064   0
    2  -14    2      23.81      26.37       1.73     0.7117   0
    3  -14    2       0.55       0.65       0.75     0.7210  -2
    4  -14    2      39.92      43.07       2.41     0.7341   0
    5  -14    2      68.74      66.98       2.59     0.7507   0
   -7  -13    2       0.25       0.59       0.98     0.7583  -2
   -6  -13    2       6.65       4.84       1.31     0.7328   0
   -5  -13    2      64.64      68.83       2.45     0.7104   0
   -4  -13    2       7.01       7.96       1.03     0.6915   0
   -3  -13    2      19.00      19.47       1.38     0.6763   0
   -2  -13    2       9.39       8.91       1.04     0.6650   0
   -1  -13    2      34.39      37.88       1.95     0.6579   0
    0  -13    2      20.19      18.67       1.43     0.6551   0
    1  -13    2      35.74      36.51       1.92     0.6567   0
    2  -13    2      77.21      81.21       2.94     0.6625   0
    3  -13    2       5.81       5.68       0.96     0.6726   0
    4  -13    2      91.09      91.56       2.80     0.6868   0
    5  -13    2      40.85      40.93       1.94     0.7047   0
    6  -13    2      55.79      57.99       2.37     0.7261   0
    7  -13    2       7.08       6.68       0.99     0.7507   0
   -8  -12    2     112.78     113.94       4.67     0.7444   0
   -7  -12    2      15.21      15.65       1.83     0.7146   0
   -6  -12    2      10.58       8.05       1.17     0.6877   0
   -5  -12    2      83.10      84.02       2.67     0.6639   0
   -4  -12    2      57.81      58.14       2.18     0.6438   0
   -3  -12    2       1.41       1.49       0.72     0.6276  -2
   -2  -12    2      13.96      12.55       1.10     0.6156   0
   -1  -12    2      10.79      13.04       1.09     0.6081   0
    0  -12    2      19.87      18.77       1.37     0.6052   0
    1  -12    2      64.40      60.83       2.39     0.6070   0
    2  -12    2      19.76      19.76       1.18     0.6136   0
    3  -12    2      25.24      27.73       1.41     0.6246   0
    4  -12    2      20.28      18.77       1.19     0.6399   0
    5  -12    2     300.41     296.12       7.39     0.6593   0
    6  -12    2      63.06      62.19       2.19     0.6823   0
    7  -12    2       0.76       1.45       0.64     0.7085  -2
    8  -12    2       4.15       3.20       0.85     0.7378   0
   -9  -11    2     277.54     265.54       8.52     0.7374   0
   -8  -11    2      26.55      23.48       2.08     0.7034   0
   -7  -11    2     194.82     186.42       5.48     0.6719   0
   -6  -11    2       9.39      10.65       1.00     0.6433   0
   -5  -11    2       9.46      10.65       0.96     0.6181   0
   -4  -11    2      21.00      22.11       1.29     0.5965   0
   -3  -11    2      21.05      21.53       1.27     0.5792   0
   -2  -11    2     402.31     411.07       8.83     0.5663   0
   -1  -11    2       7.25       7.44       0.86     0.5583   0
    0  -11    2     193.89     192.70       4.61     0.5554   0
    1  -11    2     196.64     194.60       4.53     0.5576   0
    2  -11    2     173.86     171.07       4.11     0.5648   0
    3  -11    2     105.28     104.41       2.63     0.5770   0
    4  -11    2      22.64      24.13       1.23     0.5937   0
    5  -11    2     105.84     105.32       2.97     0.6147   0
    6  -11    2       4.97       3.87       0.72     0.6394   0
    7  -11    2       2.84       1.72       0.64     0.6675  -2
    8  -11    2      22.63      18.77       1.24     0.6986   0
    9  -11    2      18.77      18.52       1.28     0.7323   0
   10  -11    2       0.51       1.07       0.67     0.7682  -2
  -10  -10    2       5.28       5.38       1.25     0.7374   0
   -9  -10    2       0.06       0.27       0.77     0.6995  -2
   -8  -10    2       0.63       0.21       0.74     0.6637  -2
   -7  -10    2       0.43       0.81       0.75     0.6304  -2
   -6  -10    2      30.66      29.58       1.40     0.6000   0
   -5  -10    2     375.34     368.35       8.00     0.5730   0
   -4  -10    2       1.34       1.45       0.60     0.5499  -2
   -3  -10    2     135.35     134.57       3.65     0.5311   0
   -2  -10    2     124.51     125.01       3.29     0.5173   0
   -1  -10    2      60.38      62.15       2.04     0.5087   0
    0  -10    2       1.90       2.05       0.46     0.5057   0
    1  -10    2      53.98      56.25       1.63     0.5083   0
    2  -10    2     187.89     179.39       3.94     0.5165   0
    3  -10    2      67.13      67.56       1.97     0.5299   0
    4  -10    2      79.81      79.02       2.15     0.5483   0
    5  -10    2     141.49     146.26       3.37     0.5711   0
    6  -10    2      17.44      17.79       1.12     0.5978   0
    7  -10    2     108.24     100.11       2.86     0.6279   0
    8  -10    2     227.91     213.95       5.11     0.6610   0
    9  -10    2       1.84       2.45       0.65     0.6967   0
   10  -10    2       5.78       4.65       0.82     0.7345   0
  -11   -9    2       1.71       1.56       0.99     0.7445  -2
  -10   -9    2     118.99     115.82       4.50     0.7030   0
   -9   -9    2      16.25      17.12       1.69     0.6632   0
   -8   -9    2     228.34     229.80       6.24     0.6255   0
   -7   -9    2     231.70     238.06       5.70     0.5902   0
   -6   -9    2      19.24      20.96       1.17     0.5578   0
   -5   -9    2     123.06     122.92       3.24     0.5288   0
   -4   -9    2     245.90     244.48       5.67     0.5039   0
   -3   -9    2     498.73     499.98      10.31     0.4836   0
   -2   -9    2     353.79     361.86       7.69     0.4686   0
   -1   -9    2      45.32      42.63       1.33     0.4593   0
    0   -9    2     266.62     261.95       4.73     0.4562   0
    1   -9    2       4.29       2.62       0.43     0.4593   0
    2   -9    2      30.38      31.88       1.19     0.4685   0
    3   -9    2     307.99     320.33       6.18     0.4835   0
    4   -9    2       1.52       1.22       0.45     0.5037  -2
    5   -9    2       0.93       1.23       0.46     0.5286  -2
    6   -9    2     107.24     108.80       2.93     0.5576   0
    7   -9    2      15.77      13.41       0.97     0.5900   0
    8   -9    2       4.33       3.19       0.65     0.6252   0
    9   -9    2      13.09      13.05       1.03     0.6629   0
   10   -9    2       1.83       1.68       0.73     0.7027  -2
   11   -9    2      16.05      14.50       1.15     0.7442   0
  -12   -8    2      29.17      24.33       1.96     0.7584   0
  -11   -8    2      48.73      53.75       2.83     0.7138   0
  -10   -8    2     167.56     170.35       4.91     0.6706   0
   -9   -8    2      34.02      39.46       1.97     0.6289   0
   -8   -8    2       5.28       7.11       0.92     0.5892   0
   -7   -8    2       4.82       6.19       0.65     0.5517   0
   -6   -8    2       2.77       4.06       0.56     0.5171   0
   -5   -8    2     138.79     134.59       3.36     0.4859   0
   -4   -8    2    1607.71    1589.34      31.74     0.4589   0
   -3   -8    2     666.03     670.37      13.40     0.4367   0
   -2   -8    2     190.54     184.75       3.74     0.4203   0
   -1   -8    2     199.52     205.07       3.74     0.4102   0
    0   -8    2     427.99     427.49       7.27     0.4069   0
    1   -8    2      19.92      18.84       0.76     0.4106   0
    2   -8    2     461.97     447.49       7.61     0.4211   0
    3   -8    2       5.95       6.14       0.59     0.4380   0
    4   -8    2      51.81      51.99       1.54     0.4604   0
    5   -8    2      63.78      69.12       1.94     0.4878   0
    6   -8    2     459.27     457.03      10.49     0.5192   0
    7   -8    2      26.88      25.37       1.22     0.5540   0
    8   -8    2     108.89     105.80       2.92     0.5916   0
    9   -8    2      44.12      46.47       1.77     0.6315   0
   10   -8    2      20.32      19.68       1.31     0.6732   0
   11   -8    2     188.50     191.58       4.73     0.7166   0
   12   -8    2      70.71      71.43       2.70     0.7612   0
  -12   -7    2       0.54       0.26       0.77     0.7316  -2
  -11   -7    2       1.40       1.39       0.70     0.6855  -2
  -10   -7    2       2.54       3.02       0.77     0.6405   0
   -9   -7    2      77.91      80.35       2.82     0.5969   0
   -8   -7    2     102.20     106.04       2.79     0.5550   0
   -7   -7    2       1.92       2.99       0.49     0.5153   0
   -6   -7    2      44.73      50.86       1.65     0.4783   0
   -5   -7    2      60.66      58.46       1.75     0.4446   0
   -4   -7    2      10.97      12.42       0.80     0.4151   0
   -3   -7    2      52.16      48.81       1.32     0.3908   0
   -2   -7    2     638.40     650.27      11.62     0.3725   0
   -1   -7    2     393.72     389.08       6.58     0.3614   0
    0   -7    2      30.50      31.24       0.92     0.3579   0
    1   -7    2      62.33      61.78       1.43     0.3624   0
    2   -7    2     269.91     260.06       4.62     0.3746   0
    3   -7    2     160.54     162.47       3.04     0.3937   0
    4   -7    2      81.86      86.97       2.09     0.4188   0
    5   -7    2     157.44     158.28       3.36     0.4489   0
    6   -7    2     157.02     154.68       3.68     0.4830   0
    7   -7    2       4.38       5.54       0.63     0.5204   0
    8   -7    2      71.55      74.76       2.23     0.5605   0
    9   -7    2       2.94       2.12       0.59     0.6026   0
   10   -7    2      10.66      10.72       0.93     0.6464   0
   11   -7    2      16.56      16.76       1.17     0.6915   0
   12   -7    2       0.26       1.25       0.71     0.7378  -2
  -13   -6    2       3.18       2.03       1.35     0.7559  -2
  -12   -6    2       0.97       1.12       0.68     0.7075  -2
  -11   -6    2      12.67      11.94       1.06     0.6598   0
  -10   -6    2      12.42      13.53       1.12     0.6131   0
   -9   -6    2     198.36     189.70       5.08     0.5676   0
   -8   -6    2      25.62      26.20       1.10     0.5236   0
   -7   -6    2     309.50     305.15       6.47     0.4815   0
   -6   -6    2     544.14     552.87      11.11     0.4418   0
   -5   -6    2      66.47      62.92       1.54     0.4054   0
   -4   -6    2      43.69      44.60       1.18     0.3731   0
   -3   -6    2       7.32       5.59       0.40     0.3460   0
   -2   -6    2     502.15     467.10       8.43     0.3256   0
   -1   -6    2     833.89     828.41      14.04     0.3131   0
    0   -6    2     593.40     584.48       9.60     0.3094   0
    1   -6    2     491.53     489.47       8.10     0.3149   0
    2   -6    2      35.60      37.09       1.09     0.3291   0
    3   -6    2       0.11       0.16       0.26     0.3510  -2
    4   -6    2     106.54     112.65       2.46     0.3792   0
    5   -6    2     136.01     134.79       2.87     0.4124   0
    6   -6    2     203.03     193.96       3.93     0.4496   0
    7   -6    2      29.47      29.84       1.23     0.4898   0
    8   -6    2      11.95      14.00       0.88     0.5323   0
    9   -6    2     174.53     168.87       4.08     0.5766   0
   10   -6    2       7.66       7.74       0.81     0.6224   0
   11   -6    2     118.39     108.76       3.04     0.6694   0
   12   -6    2      43.85      39.48       1.88     0.7172   0
   13   -6    2       0.35       0.98       0.69     0.7658  -2
  -13   -5    2      58.44      57.07       2.88     0.7359   0
  -12   -5    2      67.25      59.42       2.27     0.6862   0
  -11   -5    2      20.03      21.08       1.30     0.6371   0
  -10   -5    2       0.16       0.67       0.53     0.5887  -2
   -9   -5    2       1.60       1.70       0.46     0.5414   0
   -8   -5    2       1.42       1.49       0.41     0.4952   0
   -7   -5    2       7.92       8.05       0.49     0.4507   0
   -6   -5    2      86.64      89.52       1.79     0.4084   0
   -5   -5    2     620.62     639.71      10.46     0.3689   0
   -4   -5    2     200.38     198.11       3.81     0.3334   0
   -3   -5    2      82.45      86.90       1.86     0.3031   0
   -2   -5    2     225.88     227.72       4.27     0.2799   0
   -1   -5    2    1197.32    1158.24      18.53     0.2656   0
    0   -5    2     154.64     159.44       2.90     0.2617   0
    1   -5    2      51.35      50.31       1.16     0.2685   0
    2   -5    2      17.55      19.09       0.61     0.2854   0
    3   -5    2    1187.58    1197.96      21.17     0.3107   0
    4   -5    2     819.71     798.52      13.99     0.3425   0
    5   -5    2       3.67       1.61       0.33     0.3793   0
    6   -5    2     111.99     119.83       2.64     0.4196   0
    7   -5    2      52.16      57.32       1.74     0.4626   0
    8   -5    2      41.65      42.13       1.50     0.5076   0
    9   -5    2     130.01     128.99       3.59     0.5541   0
   10   -5    2       0.65       0.51       0.49     0.6018  -2
   11   -5    2      64.35      59.14       2.23     0.6504   0
   12   -5    2       0.42       0.61       0.61     0.6996  -2
   13   -5    2      32.53      32.94       1.79     0.7495   0
  -13   -4    2       0.01       0.00       0.77     0.7189  -2
  -12   -4    2      10.70      10.98       0.94     0.6681   0
  -11   -4    2      58.90      58.71       2.12     0.6177   0
  -10   -4    2     171.56     167.13       4.45     0.5679   0
   -9   -4    2      13.15      14.08       0.71     0.5188   0
   -8   -4    2      58.05      57.11       1.37     0.4706   0
   -7   -4    2      20.98      20.06       0.70     0.4238   0
   -6   -4    2      40.73      39.84       0.98     0.3787   0
   -5   -4    2      42.76      46.11       1.03     0.3360   0
   -4   -4    2    1584.80    1554.15      24.77     0.2969   0
   -3   -4    2     113.92     118.06       2.44     0.2629   0
   -2   -4    2     751.75     753.47      13.16     0.2362   0
   -1   -4    2     315.37     315.30       6.10     0.2195   0
    0   -4    2     143.68     154.96       2.71     0.2152   0
    1   -4    2    1197.86    1190.79      20.55     0.2239   0
    2   -4    2     725.72     736.79      11.88     0.2443   0
    3   -4    2       0.01       0.44       0.23     0.2738  -2
    4   -4    2       6.32       6.61       0.42     0.3098   0
    5   -4    2      13.24      15.95       0.65     0.3502   0
    6   -4    2       0.35       1.00       0.28     0.3938   0
    7   -4    2      43.25      49.82       1.55     0.4396   0
    8   -4    2       6.63       5.39       0.62     0.4869   0
    9   -4    2      16.59      17.30       0.98     0.5354   0
   10   -4    2      85.59      84.93       2.42     0.5848   0
   11   -4    2      24.40      26.41       1.42     0.6348   0
   12   -4    2     136.41     126.58       3.80     0.6854   0
   13   -4    2      41.96      42.34       1.99     0.7363   0
  -14   -3    2     246.32     238.06       8.89     0.7571   0
  -13   -3    2     360.62     361.04      10.40     0.7051   0
  -12   -3    2      24.70      22.94       1.63     0.6533   0
  -11   -3    2       5.33       5.61       0.63     0.6019   0
  -10   -3    2      35.88      39.59       1.35     0.5508   0
   -9   -3    2       2.26       3.08       0.45     0.5002   0
   -8   -3    2    1209.85    1249.09      21.80     0.4503   0
   -7   -3    2     721.05     721.30      11.80     0.4014   0
   -6   -3    2      82.89      85.99       1.72     0.3537   0
   -5   -3    2     408.98     430.77       7.12     0.3079   0
   -4   -3    2    1851.99    1921.20      30.44     0.2651   0
   -3   -3    2    2488.44    2509.38      39.67     0.2268   0
   -2   -3    2     222.91     222.68       4.30     0.1957   0
   -1   -3    2     860.70     824.33      15.51     0.1758   0
    0   -3    2    2834.15    2717.26      49.55     0.1710   0
    1   -3    2      95.04      93.61       1.70     0.1824   0
    2   -3    2    2905.98    2894.75      48.07     0.2074   0
    3   -3    2    1921.24    2024.90      32.37     0.2418   0
    4   -3    2     131.92     132.99       2.40     0.2823   0
    5   -3    2     643.07     634.46      11.20     0.3265   0
    6   -3    2     117.95     119.03       2.51     0.3731   0
    7   -3    2       6.80       7.95       0.56     0.4214   0
    8   -3    2     234.99     229.74       4.99     0.4707   0
    9   -3    2       2.61       1.71       0.48     0.5209   0
   10   -3    2      20.12      20.57       1.19     0.5717   0
   11   -3    2      63.31      63.54       2.27     0.6230   0
   12   -3    2     150.79     145.42       4.17     0.6745   0
   13   -3    2      64.12      61.85       2.43     0.7264   0
  -14   -2    2      55.67      59.23       3.31     0.7472   0
  -13   -2    2       3.88       4.60       0.98     0.6947   0
  -12   -2    2      14.86      14.13       1.12     0.6422   0
  -11   -2    2       0.67       0.71       0.39     0.5900  -2
  -10   -2    2     111.23     109.55       2.30     0.5380   0
   -9   -2    2     218.24     212.79       3.91     0.4863   0
   -8   -2    2     107.32     105.44       2.32     0.4350   0
   -7   -2    2     702.32     705.88      12.43     0.3843   0
   -6   -2    2      43.95      48.59       1.22     0.3345   0
   -5   -2    2     834.18     844.71      14.62     0.2861   0
   -4   -2    2    1555.71    1604.70      25.50     0.2398   0
   -3   -2    2    1979.27    2046.12      32.38     0.1971   0
   -2   -2    2     566.39     580.66       9.98     0.1610   0
   -1   -2    2    8380.07    8131.47     136.78     0.1368   0
    0   -2    2   10566.26   10587.56     196.68     0.1313   0
    2   -2    2     709.96     699.69      12.11     0.1772   0
    3   -2    2      79.60      80.13       1.67     0.2170   0
    4   -2    2    2921.60    2926.41      54.94     0.2617   0
    5   -2    2     312.48     331.87       6.61     0.3092   0
    6   -2    2     427.43     419.31       7.61     0.3583   0
    7   -2    2     443.46     435.09       7.97     0.4086   0
    8   -2    2       0.99       0.51       0.33     0.4596  -2
    9   -2    2      42.66      43.19       1.44     0.5111   0
   10   -2    2      13.79      11.03       0.92     0.5629   0
   11   -2    2       6.67       7.12       0.87     0.6150   0
   12   -2    2     233.92     219.08       5.70     0.6674   0
   13   -2    2      21.11      18.78       1.40     0.7199   0
  -14   -1    2      72.58      69.79       2.95     0.7407   0
  -13   -1    2     542.63     535.87      14.22     0.6878   0
  -12   -1    2     106.09     107.04       2.93     0.6349   0
  -11   -1    2       6.73       7.85       0.58     0.5822   0
  -10   -1    2      43.29      44.54       1.23     0.5296   0
   -9   -1    2     124.31     125.02       2.50     0.4772   0
   -8   -1    2     432.50     438.05       7.41     0.4251   0
   -7   -1    2     215.94     225.95       3.99     0.3734   0
   -6   -1    2     368.06     369.21       6.19     0.3222   0
   -5   -1    2      40.88      44.73       1.00     0.2719   0
   -4   -1    2      21.16      24.03       0.62     0.2231   0
   -3   -1    2    3133.82    3296.39      52.98     0.1771   0
   -2   -1    2    2550.55    2680.28      42.38     0.1365   0
   -1   -1    2     533.57     531.04       9.88     0.1078   0
    0   -1    2     682.04     681.77      10.86     0.1017   0
    1   -1    2    2504.13    2482.53      43.78     0.1215   0
    2   -1    2     134.32     144.11       2.64     0.1578   0
    3   -1    2    1010.90    1055.30      18.19     0.2019   0
    4   -1    2     374.32     400.64       7.13     0.2497   0
    5   -1    2       0.21       1.02       0.24     0.2995   0
    6   -1    2     589.86     589.86      10.49     0.3503   0
    7   -1    2      76.03      75.76       1.78     0.4018   0
    8   -1    2     114.38     112.26       2.48     0.4538   0
    9   -1    2      54.52      56.26       1.74     0.5060   0
   10   -1    2      72.82      71.36       2.33     0.5585   0
   11   -1    2       9.91       8.58       0.90     0.6112   0
   12   -1    2      50.67      51.03       2.07     0.6640   0
   13   -1    2      41.32      39.03       2.64     0.7169   0
  -14    0    2      19.30      18.62       1.57     0.7376   0
  -13    0    2      10.37      10.02       1.09     0.6846   0
  -12    0    2      13.90      12.87       1.08     0.6316   0
  -11    0    2      81.68      83.05       2.17     0.5788   0
  -10    0    2      16.89      16.82       0.73     0.5260   0
   -9    0    2     312.97     311.11       5.90     0.4735   0
   -8    0    2     215.35     231.42       4.14     0.4211   0
   -7    0    2      31.51      34.98       0.93     0.3691   0
   -6    0    2     263.87     270.61       4.64     0.3175   0
   -5    0    2      54.22      50.33       1.08     0.2667   0
   -4    0    2      17.56      19.89       0.55     0.2172   0
   -3    0    2    2897.09    3071.17      52.77     0.1701   0
   -2    0    2     124.30     136.44       2.28     0.1281   0
   -1    0    2     273.96     256.19       3.88     0.0980   0
    0    0    2       0.20       0.24       0.07     0.0923   0
    1    0    2     644.33     584.20      11.00     0.1147   0
    2    0    2    7283.11    7350.37     120.06     0.1533   0
    3    0    2      73.45      79.06       1.43     0.1989   0
    4    0    2     312.23     314.60       5.64     0.2477   0
    5    0    2     409.32     442.45       7.27     0.2981   0
    6    0    2     171.83     177.80       3.14     0.3494   0
    7    0    2     350.29     352.06       5.96     0.4013   0
    8    0    2      76.87      78.31       1.88     0.4535   0
    9    0    2       3.33       3.27       0.55     0.5060   0
   10    0    2      63.10      61.91       1.96     0.5587   0
   11    0    2       8.61       9.32       1.10     0.6115   0
   12    0    2      26.11      30.24       1.74     0.6644   0
   13    0    2       7.76       7.56       1.10     0.7174   0
  -14    1    2      19.24      16.03       1.36     0.7380   0
  -13    1    2       1.07       0.88       0.68     0.6851  -2
  -12    1    2       2.76       1.63       0.59     0.6323  -2
  -11    1    2      41.96      41.12       1.58     0.5797   0
  -10    1    2      22.25      23.42       1.00     0.5273   0
   -9    1    2     114.76     121.07       2.72     0.4750   0
   -8    1    2    1531.73    1552.12      27.07     0.4231   0
   -7    1    2     146.64     145.73       3.00     0.3716   0
   -6    1    2     107.25     108.08       2.06     0.3208   0
   -5    1    2       9.22      12.54       0.44     0.2710   0
   -4    1    2       2.26       2.60       0.33     0.2229   0
   -3    1    2    2932.21    3076.42      58.05     0.1778   0
   -2    1    2    1514.67    1546.05      26.54     0.1389   0
   -1    1    2     246.53     250.26       4.41     0.1127   0
    0    1    2       0.61       0.11       0.10     0.1087  -2
    1    1    2     812.39     763.56      14.48     0.1290   0
    2    1    2      77.25      80.62       1.63     0.1649   0
    3    1    2     173.54     181.79       3.37     0.2084   0
    4    1    2     194.15     197.25       3.61     0.2558   0
    5    1    2     290.36     300.70       5.04     0.3052   0
    6    1    2      65.10      69.48       1.45     0.3557   0
    7    1    2     296.68     306.74       5.25     0.4071   0
    8    1    2      23.26      26.54       0.99     0.4589   0
    9    1    2      96.05     101.30       2.65     0.5110   0
   10    1    2     168.70     172.63       4.07     0.5634   0
   11    1    2       7.63       8.01       0.89     0.6160   0
   12    1    2      54.56      53.48       2.39     0.6687   0
   13    1    2      67.59      66.54       2.83     0.7215   0
  -14    2    2     176.61     169.48       4.82     0.7417   0
  -13    2    2      47.93      45.52       2.01     0.6893   0
  -12    2    2      79.31      75.28       2.35     0.6371   0
  -11    2    2     249.09     244.54       5.52     0.5850   0
  -10    2    2     126.94     124.60       3.14     0.5333   0
   -9    2    2       0.35       1.34       0.38     0.4819   0
   -8    2    2      52.61      51.36       1.58     0.4310   0
   -7    2    2     319.85     317.32       5.96     0.3809   0
   -6    2    2      39.42      48.21       1.23     0.3318   0
   -5    2    2     307.82     317.24       5.81     0.2843   0
   -4    2    2    1268.99    1321.95      25.16     0.2393   0
   -3    2    2    1596.19    1690.57      29.09     0.1985   0
   -2    2    2       6.18       7.04       0.30     0.1652   0
   -1    2    2      73.62      66.92       1.35     0.1445   0
    0    2    2     246.59     268.93       4.85     0.1421   0
    1    2    2       0.57       0.62       0.13     0.1588   0
    2    2    2    6481.38    6068.03     112.68     0.1896   0
    3    2    2     575.90     600.80      10.49     0.2290   0
    4    2    2      36.70      34.52       0.89     0.2731   0
    5    2    2       7.22       6.30       0.39     0.3202   0
    6    2    2     227.08     244.11       4.22     0.3690   0
    7    2    2     439.87     436.23       7.95     0.4189   0
    8    2    2     384.71     392.90       7.27     0.4696   0
    9    2    2      18.86      20.66       0.99     0.5209   0
   10    2    2       1.59       1.24       0.56     0.5725  -2
   11    2    2      19.54      18.71       1.26     0.6245   0
   12    2    2       2.36       4.34       0.84     0.6767   0
   13    2    2     154.00     149.07       4.91     0.7291   0
  -14    3    2      17.71      17.06       1.35     0.7489   0
  -13    3    2       2.03       2.60       0.86     0.6972   0
  -12    3    2      75.43      74.17       2.35     0.6457   0
  -11    3    2      49.62      46.03       1.72     0.5946   0
  -10    3    2      53.91      55.25       1.81     0.5439   0
   -9    3    2      57.63      56.33       1.83     0.4939   0
   -8    3    2       3.93       4.50       0.44     0.4446   0
   -7    3    2     875.71     916.35      16.21     0.3964   0
   -6    3    2     467.09     486.41       8.78     0.3498   0
   -5    3    2       4.09       6.07       0.35     0.3054   0
   -4    3    2       4.71       4.80       0.30     0.2644   0
   -3    3    2     485.85     490.97       9.55     0.2286   0
   -2    3    2    1026.55    1005.72      17.42     0.2009   0
   -1    3    2      21.91      20.42       0.63     0.1848   0
    0    3    2    1015.60    1002.98      15.96     0.1834   0
    1    3    2    1972.21    1920.17      30.40     0.1972   0
    2    3    2     219.36     214.16       3.61     0.2232   0
    3    3    2       1.06       0.27       0.12     0.2578  -2
    4    3    2      27.90      28.16       0.67     0.2981   0
    5    3    2    1045.45    1059.10      17.01     0.3420   0
    6    3    2     398.55     395.91       7.23     0.3883   0
    7    3    2      90.47      88.73       2.03     0.4363   0
    8    3    2       6.46       7.40       0.61     0.4854   0
    9    3    2     131.06     124.94       3.07     0.5353   0
   10    3    2     122.79     119.29       3.52     0.5859   0
   11    3    2      37.55      36.97       1.76     0.6369   0
   12    3    2      63.68      61.78       2.48     0.6883   0
   13    3    2       0.42       1.60       0.83     0.7400  -2
  -14    4    2       0.03       1.04       0.92     0.7594  -2
  -13    4    2      32.87      31.71       1.57     0.7085   0
  -12    4    2     115.00     107.86       3.07     0.6581   0
  -11    4    2       0.23       0.64       0.50     0.6082  -2
  -10    4    2     489.08     476.99       9.89     0.5589   0
   -9    4    2      36.64      42.27       1.51     0.5106   0
   -8    4    2     609.04     622.04      13.85     0.4633   0
   -7    4    2     158.63     160.04       3.30     0.4175   0
   -6    4    2      96.43      88.84       2.00     0.3738   0
   -5    4    2      93.66      93.84       2.06     0.3329   0
   -4    4    2     406.09     402.80       7.30     0.2961   0
   -3    4    2       0.32       0.29       0.20     0.2650  -2
   -2    4    2     279.73     283.63       5.78     0.2419   0
   -1    4    2     489.44     472.99       8.58     0.2291   0
    0    4    2      34.84      33.74       0.86     0.2285   0
    1    4    2    8582.52    8419.90     133.06     0.2401   0
    2    4    2     277.65     275.71       5.08     0.2623   0
    3    4    2      53.69      53.61       1.26     0.2926   0
    4    4    2      10.68      11.41       0.47     0.3290   0
    5    4    2     155.20     154.71       3.07     0.3695   0
    6    4    2    5083.87    4989.34      94.29     0.4130   0
    7    4    2     389.86     383.78       7.93     0.4586   0
    8    4    2     238.96     235.18       5.18     0.5057   0
    9    4    2      39.83      42.45       1.53     0.5540   0
   10    4    2      96.84      93.21       2.98     0.6031   0
   11    4    2     265.92     257.56       6.66     0.6530   0
   12    4    2       0.86       0.20       0.86     0.7034  -2
   13    4    2      24.64      23.07       1.93     0.7542   0
  -13    5    2      24.92      27.23       1.48     0.7232   0
  -12    5    2     339.56     336.73       7.49     0.6740   0
  -11    5    2      24.63      25.64       1.33     0.6256   0
  -10    5    2     131.15     129.11       3.37     0.5780   0
   -9    5    2     191.44     197.08       4.59     0.5315   0
   -8    5    2     240.28     245.50       5.44     0.4865   0
   -7    5    2      40.68      42.17       1.55     0.4434   0
   -6    5    2     316.63     318.40       6.01     0.4027   0
   -5    5    2      36.15      31.91       0.96     0.3654   0
   -4    5    2      16.34      16.45       0.66     0.3325   0
   -3    5    2     101.58     104.03       2.27     0.3054   0
   -2    5    2     118.96     122.16       2.34     0.2859   0
   -1    5    2     988.08     999.20      16.13     0.2756   0
    0    5    2      44.71      42.12       1.04     0.2754   0
    1    5    2    1132.33    1083.15      17.42     0.2854   0
    2    5    2      70.13      66.68       1.59     0.3047   0
    3    5    2       0.21       0.18       0.20     0.3315  -2
    4    5    2      93.61      93.68       2.05     0.3642   0
    5    5    2    1112.71    1096.61      19.26     0.4015   0
    6    5    2      26.04      25.14       1.07     0.4420   0
    7    5    2      21.48      23.02       1.05     0.4851   0
    8    5    2       1.45       1.82       0.50     0.5301   0
    9    5    2      21.48      23.79       1.18     0.5765   0
   10    5    2      81.49      83.71       2.82     0.6240   0
   11    5    2     160.77     152.14       5.39     0.6725   0
   12    5    2       0.30       1.09       0.89     0.7216  -2
  -13    6    2      37.05      34.20       2.08     0.7411   0
  -12    6    2       9.04       9.13       0.95     0.6933   0
  -11    6    2     238.52     232.02       5.48     0.6465   0
  -10    6    2     259.33     257.95       5.90     0.6007   0
   -9    6    2      52.42      51.93       1.80     0.5563   0
   -8    6    2      20.81      19.31       1.01     0.5137   0
   -7    6    2      39.07      39.71       1.43     0.4732   0
   -6    6    2       7.97       8.12       0.65     0.4356   0
   -5    6    2     355.65     355.02       7.29     0.4015   0
   -4    6    2      41.15      45.93       1.28     0.3721   0
   -3    6    2      30.57      28.95       0.90     0.3485   0
   -2    6    2     223.25     226.61       4.07     0.3318   0
   -1    6    2      84.81      96.54       1.99     0.3232   0
    0    6    2     208.87     201.47       3.96     0.3234   0
    1    6    2     160.07     162.21       3.00     0.3323   0
    2    6    2      68.71      62.15       1.62     0.3492   0
    3    6    2      72.71      75.70       1.80     0.3731   0
    4    6    2       3.00       1.94       0.35     0.4027   0
    5    6    2      93.46      93.79       2.13     0.4369   0
    6    6    2       0.02       0.22       0.37     0.4747  -2
    7    6    2      25.45      25.17       1.16     0.5152   0
    8    6    2     109.11     110.34       2.96     0.5579   0
    9    6    2      49.69      46.33       2.06     0.6024   0
   10    6    2      39.21      39.51       2.36     0.6482   0
   11    6    2      14.35      15.35       1.61     0.6951   0
   12    6    2       0.54       0.97       0.88     0.7429  -2
  -13    7    2      19.78      21.13       1.74     0.7619   0
  -12    7    2      30.75      28.56       1.51     0.7156   0
  -11    7    2       3.49       2.90       0.68     0.6705   0
  -10    7    2     123.36     120.75       3.30     0.6266   0
   -9    7    2       5.04       5.65       0.71     0.5844   0
   -8    7    2       2.52       2.81       0.55     0.5441   0
   -7    7    2      78.55      75.84       2.23     0.5063   0
   -6    7    2      18.09      17.69       0.96     0.4715   0
   -5    7    2      23.48      21.63       0.94     0.4405   0
   -4    7    2     140.08     136.20       2.73     0.4141   0
   -3    7    2      30.89      28.45       0.95     0.3933   0
   -2    7    2     262.38     267.05       4.90     0.3788   0
   -1    7    2     780.68     770.96      12.93     0.3716   0
    0    7    2     202.12     202.19       3.74     0.3720   0
    1    7    2      77.71      72.96       1.66     0.3801   0
    2    7    2     216.23     214.07       4.38     0.3952   0
    3    7    2     115.14     117.44       2.63     0.4167   0
    4    7    2      34.29      34.57       1.13     0.4437   0
    5    7    2       0.39       0.59       0.41     0.4751  -2
    6    7    2       0.96       0.46       0.45     0.5102  -2
    7    7    2     145.45     148.82       3.71     0.5483   0
    8    7    2       0.55       1.00       0.65     0.5888  -2
    9    7    2       5.86       7.06       1.01     0.6313   0
   10    7    2      38.89      35.26       1.92     0.6753   0
   11    7    2      28.96      25.22       2.09     0.7205   0
   12    7    2      18.05      16.23       1.82     0.7669   0
  -12    8    2      20.73      17.86       1.66     0.7407   0
  -11    8    2      59.18      62.38       2.25     0.6973   0
  -10    8    2      96.79      93.62       2.80     0.6554   0
   -9    8    2       0.62       0.97       0.49     0.6153  -2
   -8    8    2       5.49       3.58       0.58     0.5774   0
   -7    8    2      38.96      38.70       1.39     0.5421   0
   -6    8    2      26.12      24.77       1.08     0.5100   0
   -5    8    2       3.34       4.10       0.53     0.4817   0
   -4    8    2      10.54       9.67       0.71     0.4579   0
   -3    8    2      50.92      48.89       1.36     0.4393   0
   -2    8    2       3.22       3.87       0.48     0.4267   0
   -1    8    2      13.37      12.44       0.69     0.4205   0
    0    8    2     746.54     733.52      12.57     0.4211   0
    1    8    2     202.79     196.69       3.70     0.4284   0
    2    8    2       5.77       5.63       0.58     0.4422   0
    3    8    2       0.36       0.86       0.38     0.4617  -2
    4    8    2       2.31       2.53       0.47     0.4864   0
    5    8    2      36.48      37.88       1.51     0.5154   0
    6    8    2       3.40       2.80       0.73     0.5481   0
    7    8    2      13.70      15.26       1.29     0.5839   0
    8    8    2      34.23      36.89       2.05     0.6223   0
    9    8    2      59.53      60.57       2.63     0.6627   0
   10    8    2      53.73      56.15       2.50     0.7049   0
   11    8    2       6.35       8.63       1.54     0.7485   0
  -12    9    2      18.00      15.10       1.61     0.7683   0
  -11    9    2       1.23       1.16       0.84     0.7267  -2
  -10    9    2      18.49      21.11       1.27     0.6867   0
   -9    9    2      11.67      14.17       1.04     0.6487   0
   -8    9    2      16.88      16.67       0.98     0.6130   0
   -7    9    2      98.11     100.51       2.60     0.5801   0
   -6    9    2      26.29      26.48       1.20     0.5504   0
   -5    9    2     260.29     260.52       5.32     0.5244   0
   -4    9    2       2.13       2.74       0.51     0.5028   0
   -3    9    2     313.93     303.83       5.98     0.4862   0
   -2    9    2       1.36       1.16       0.40     0.4750  -2
   -1    9    2      49.11      50.13       1.44     0.4697   0
    0    9    2     277.13     272.43       4.99     0.4705   0
    1    9    2      16.61      18.73       1.06     0.4773   0
    2    9    2      22.18      20.30       1.05     0.4898   0
    3    9    2      18.75      19.62       0.98     0.5077   0
    4    9    2     433.14     404.75       8.66     0.5304   0
    5    9    2       6.53       5.97       1.00     0.5574   0
    6    9    2       4.87       5.53       1.00     0.5879   0
    7    9    2     164.26     158.38       4.78     0.6216   0
    8    9    2      18.84      17.19       1.51     0.6579   0
    9    9    2      92.94      93.36       3.38     0.6964   0
   10    9    2      43.41      43.49       2.35     0.7368   0
  -11   10    2     103.48     102.01       3.83     0.7583   0
  -10   10    2      29.04      28.23       2.02     0.7202   0
   -9   10    2      65.16      70.33       2.38     0.6842   0
   -8   10    2       6.82       6.80       0.80     0.6506   0
   -7   10    2       0.43       0.34       0.47     0.6198  -2
   -6   10    2      93.02      91.81       2.49     0.5923   0
   -5   10    2     514.65     520.96       9.83     0.5684   0
   -4   10    2    1042.97    1044.14      18.69     0.5488   0
   -3   10    2     476.25     456.56       8.66     0.5338   0
   -2   10    2       0.95       1.19       0.45     0.5238  -2
   -1   10    2     610.57     597.61      10.23     0.5192   0
    0   10    2     193.96     196.85       4.28     0.5201   0
    1   10    2     289.95     293.37       6.09     0.5264   0
    2   10    2      17.42      17.13       1.12     0.5380   0
    3   10    2       0.03       0.39       0.53     0.5545  -2
    4   10    2      58.18      56.77       2.48     0.5755   0
    5   10    2       0.23       0.49       0.75     0.6006  -2
    6   10    2     233.19     234.39       6.55     0.6293   0
    7   10    2     367.16     369.36       9.52     0.6610   0
    8   10    2      13.59      16.00       1.49     0.6954   0
    9   10    2       1.79       0.70       0.98     0.7321  -2
  -10   11    2      16.95      16.75       1.70     0.7556   0
   -9   11    2       0.70       0.19       0.79     0.7215  -2
   -8   11    2      52.07      55.04       2.09     0.6899   0
   -7   11    2       5.58       6.09       0.76     0.6611   0
   -6   11    2       0.42       0.89       0.55     0.6355  -2
   -5   11    2      23.46      24.36       1.25     0.6135   0
   -4   11    2      30.13      33.53       1.42     0.5954   0
   -3   11    2       2.00       2.12       0.57     0.5818   0
   -2   11    2      22.44      22.67       1.29     0.5729   0
   -1   11    2      10.84       9.88       0.89     0.5688   0
    0   11    2     346.70     334.18       7.44     0.5698   0
    1   11    2     108.62     103.54       3.04     0.5757   0
    2   11    2      25.19      25.63       1.43     0.5865   0
    3   11    2      16.96      16.46       1.22     0.6019   0
    4   11    2      66.25      64.59       2.75     0.6215   0
    5   11    2      42.48      39.44       2.21     0.6449   0
    6   11    2      68.22      59.48       2.77     0.6718   0
    7   11    2       1.27       0.39       0.90     0.7018  -2
    8   11    2      19.40      16.03       1.70     0.7344   0
   -9   12    2      22.52      20.54       1.96     0.7603   0
   -8   12    2      12.74      14.08       1.58     0.7305   0
   -7   12    2       0.86       0.18       0.56     0.7035  -2
   -6   12    2     267.12     262.18       5.64     0.6796   0
   -5   12    2     230.12     225.73       4.98     0.6593   0
   -4   12    2       1.41       2.04       0.63     0.6427   0
   -3   12    2      50.58      51.70       2.02     0.6302   0
   -2   12    2      15.31      15.10       1.29     0.6221   0
   -1   12    2     153.15     149.93       4.42     0.6186   0
    0   12    2       3.32       2.18       0.73     0.6196  -2
    1   12    2     129.05     125.05       3.54     0.6253   0
    2   12    2       0.53       0.35       0.64     0.6354  -2
    3   12    2       0.92       1.11       0.88     0.6497  -2
    4   12    2      47.09      50.44       2.51     0.6681   0
    5   12    2       1.52       0.45       0.80     0.6901  -2
    6   12    2       2.20       1.45       0.96     0.7154  -2
    7   12    2      61.74      56.15       2.86     0.7437   0
   -7   13    2      15.68      13.77       1.58     0.7469   0
   -6   13    2      49.98      45.52       1.82     0.7246   0
   -5   13    2      18.45      17.77       1.32     0.7057   0
   -4   13    2       0.32       0.23       0.67     0.6904  -2
   -3   13    2       0.95       0.66       0.67     0.6789  -2
   -2   13    2       6.23       6.94       1.03     0.6716   0
   -1   13    2      28.31      27.95       1.72     0.6684   0
    0   13    2       1.86       1.24       0.73     0.6696  -2
    1   13    2       0.04       0.26       0.68     0.6749  -2
    2   13    2       1.77       1.68       0.78     0.6845  -2
    3   13    2      39.00      38.40       2.25     0.6979   0
    4   13    2      42.39      43.75       2.45     0.7152   0
    5   13    2       0.01       0.69       0.93     0.7359  -2
    6   13    2      37.58      41.27       2.46     0.7599   0
   -5   14    2       7.87       6.72       1.08     0.7526   0
   -4   14    2       0.86       0.75       0.77     0.7384  -2
   -3   14    2     109.55     111.17       3.73     0.7279   0
   -2   14    2       0.43       0.51       0.71     0.7212  -2
   -1   14    2      30.10      33.02       1.91     0.7184   0
    0   14    2     117.21     110.41       3.72     0.7196   0
    1   14    2       4.51       2.15       0.87     0.7247  -2
    2   14    2     155.31     147.80       5.46     0.7337   0
    3   14    2      14.88      18.04       1.75     0.7465   0
    4   14    2      14.89      14.10       1.69     0.7627   0
   -1   15    2      19.21      20.23       1.62     0.7684   0
   -2  -15    3       0.49       1.70       0.96     0.7665  -2
   -1  -15    3      13.34      14.55       1.61     0.7606   0
    0  -15    3      82.83      84.31       3.62     0.7585   0
    1  -15    3      18.12      20.90       1.64     0.7602   0
    2  -15    3       0.02       1.75       0.89     0.7656  -2
   -5  -14    3       0.34       0.37       0.78     0.7581  -2
   -4  -14    3     114.71     116.51       3.86     0.7409   0
   -3  -14    3       4.32       1.61       0.96     0.7272  -2
   -2  -14    3      17.95      17.67       1.71     0.7172   0
   -1  -14    3       9.25       8.48       1.16     0.7111   0
    0  -14    3      20.64      21.44       1.59     0.7090   0
    1  -14    3      19.67      16.66       1.45     0.7109   0
    2  -14    3       2.59       2.73       0.87     0.7168   0
    3  -14    3      22.13      23.54       1.84     0.7266   0
    4  -14    3     143.14     138.77       4.86     0.7402   0
    5  -14    3       3.13       2.91       0.83     0.7573   0
   -7  -13    3       0.65       0.42       1.02     0.7580  -2
   -6  -13    3       0.09       0.41       0.99     0.7332  -2
   -5  -13    3       4.51       4.68       0.99     0.7114   0
   -4  -13    3     116.08     114.00       3.73     0.6932   0
   -3  -13    3     134.85     133.12       3.71     0.6786   0
   -2  -13    3      55.29      57.01       2.40     0.6681   0
   -1  -13    3      23.39      25.72       1.61     0.6617   0
    0  -13    3       0.02       0.28       0.66     0.6596  -2
    1  -13    3      14.01      12.75       1.24     0.6618   0
    2  -13    3       6.92       6.44       1.04     0.6683   0
    3  -13    3       0.00       0.47       0.60     0.6789  -2
    4  -13    3      71.33      69.86       2.59     0.6936   0
    5  -13    3       9.39       8.74       1.04     0.7119   0
    6  -13    3      13.02      12.59       1.22     0.7337   0
    7  -13    3       0.46       1.45       0.70     0.7587  -2
   -8  -12    3       3.16       1.45       0.95     0.7439  -2
   -7  -12    3      62.97      62.40       3.27     0.7146   0
   -6  -12    3       4.02      12.62       1.17     0.6883   0
   -5  -12    3       6.45       6.54       1.00     0.6653   0
   -4  -12    3     175.79     177.68       4.50     0.6459   0
   -3  -12    3      11.43      11.29       1.06     0.6304   0
   -2  -12    3      17.78      16.63       1.20     0.6192   0
   -1  -12    3      74.89      69.98       2.58     0.6124   0
    0  -12    3      33.77      35.32       1.78     0.6103   0
    1  -12    3       4.73       4.98       0.89     0.6129   0
    2  -12    3      74.56      70.40       2.26     0.6201   0
    3  -12    3      25.63      26.42       1.36     0.6317   0
    4  -12    3       2.29       2.38       0.74     0.6475   0
    5  -12    3      24.94      21.42       1.44     0.6673   0
    6  -12    3      23.94      32.26       1.69     0.6907   0
    7  -12    3       6.43       5.82       0.84     0.7173   0
    8  -12    3      24.07      25.72       1.43     0.7467   0
   -9  -11    3      12.34       9.30       1.52     0.7365   0
   -8  -11    3     200.19     197.62       6.70     0.7031   0
   -7  -11    3      45.49      55.27       2.23     0.6722   0
   -6  -11    3      12.52      14.50       1.20     0.6443   0
   -5  -11    3       3.95       2.88       0.69     0.6198   0
   -4  -11    3      17.31      17.65       1.17     0.5991   0
   -3  -11    3     603.27     612.55      12.65     0.5826   0
   -2  -11    3     602.12     597.81      13.00     0.5706   0
   -1  -11    3     168.66     170.87       4.21     0.5634   0
    0  -11    3       8.53       9.21       0.78     0.5613   0
    1  -11    3     255.35     249.84       5.56     0.5642   0
    2  -11    3       0.09       0.14       0.46     0.5722  -2
    3  -11    3     154.73     150.30       3.73     0.5850   0
    4  -11    3      10.94      11.47       0.94     0.6022   0
    5  -11    3       0.62       0.60       0.55     0.6236  -2
    6  -11    3      68.21      63.59       2.14     0.6487   0
    7  -11    3      16.60      19.28       1.31     0.6771   0
    8  -11    3      73.58      75.36       2.44     0.7084   0
    9  -11    3       3.65       3.98       0.79     0.7422   0
  -10  -10    3      15.84      13.67       1.66     0.7362   0
   -9  -10    3     174.71     183.21       6.29     0.6988   0
   -8  -10    3      58.13      63.05       3.13     0.6636   0
   -7  -10    3       0.45       0.70       0.54     0.6310  -2
   -6  -10    3      24.70      24.80       1.33     0.6013   0
   -5  -10    3       8.97       8.95       0.86     0.5752   0
   -4  -10    3     110.96     107.68       2.97     0.5530   0
   -3  -10    3     363.96     367.82       8.75     0.5352   0
   -2  -10    3     267.07     272.27       6.10     0.5223   0
   -1  -10    3      85.93      86.74       2.16     0.5147   0
    0  -10    3      63.07      58.92       1.68     0.5125   0
    1  -10    3      77.42      81.65       2.32     0.5160   0
    2  -10    3      97.21      96.46       2.36     0.5248   0
    3  -10    3     193.56     190.67       4.04     0.5389   0
    4  -10    3      82.23      78.58       2.14     0.5578   0
    5  -10    3      18.38      17.30       1.08     0.5810   0
    6  -10    3      23.45      24.98       1.29     0.6080   0
    7  -10    3     206.18     206.24       4.91     0.6383   0
    8  -10    3      45.63      43.88       1.76     0.6716   0
    9  -10    3       0.79       0.29       0.54     0.7073  -2
   10  -10    3       0.48       0.23       0.62     0.7452  -2
  -11   -9    3       0.88       1.66       0.94     0.7429  -2
  -10   -9    3      57.80      52.17       2.84     0.7019   0
   -9   -9    3      22.75      24.73       1.98     0.6627   0
   -8   -9    3      32.24      34.99       1.46     0.6257   0
   -7   -9    3      10.53      10.29       0.88     0.5912   0
   -6   -9    3     130.27     134.46       3.45     0.5596   0
   -5   -9    3       4.50       4.74       0.67     0.5316   0
   -4   -9    3       0.15       0.48       0.47     0.5077  -2
   -3   -9    3    1572.27    1593.02      30.87     0.4884   0
   -2   -9    3     126.83     127.14       2.81     0.4745   0
   -1   -9    3     414.81     408.11       7.63     0.4663   0
    0   -9    3      34.54      49.20       1.45     0.4641   0
    1   -9    3      42.73      41.37       1.26     0.4681   0
    2   -9    3     137.36     136.44       3.12     0.4781   0
    3   -9    3      37.80      70.60       2.31     0.4937   0
    4   -9    3     102.91     110.09       2.62     0.5144   0
    5   -9    3       2.27       2.35       0.57     0.5397   0
    6   -9    3     100.18     134.41       3.42     0.5688   0
    7   -9    3       9.19       9.30       0.86     0.6013   0
    8   -9    3     121.10     124.03       3.65     0.6367   0
    9   -9    3      78.47      74.83       2.38     0.6744   0
   10   -9    3      52.18      52.11       1.99     0.7141   0
   11   -9    3      87.53      90.84       2.82     0.7556   0
  -12   -8    3      25.08      21.28       1.83     0.7564   0
  -11   -8    3      67.60      65.04       3.07     0.7124   0
  -10   -8    3      69.74      62.78       2.99     0.6697   0
   -9   -8    3     208.21     216.04       5.84     0.6287   0
   -8   -8    3       3.60       4.26       0.62     0.5897   0
   -7   -8    3      20.70      22.13       1.08     0.5531   0
   -6   -8    3      13.12      13.04       0.89     0.5194   0
   -5   -8    3      91.65      84.62       2.63     0.4893   0
   -4   -8    3      62.61      56.60       1.84     0.4634   0
   -3   -8    3     358.17     358.56       6.73     0.4425   0
   -2   -8    3     158.32     152.58       3.18     0.4273   0
   -1   -8    3       9.95       9.76       0.62     0.4184   0
    0   -8    3     165.94     168.73       3.16     0.4162   0
    1   -8    3     598.64     590.40       9.81     0.4209   0
    2   -8    3     113.70     113.16       2.30     0.4322   0
    3   -8    3      92.27      91.45       2.19     0.4497   0
    4   -8    3      16.55      16.56       0.84     0.4725   0
    5   -8    3      27.08      25.71       1.05     0.5001   0
    6   -8    3       0.13       0.46       0.43     0.5316  -2
    7   -8    3      33.71      36.86       1.48     0.5664   0
    8   -8    3      55.42      53.97       2.03     0.6040   0
    9   -8    3      56.99      56.10       1.96     0.6438   0
   10   -8    3       9.25       8.19       0.88     0.6854   0
   11   -8    3       5.74       4.98       0.93     0.7286   0
  -12   -7    3      17.77      18.72       1.66     0.7299   0
  -11   -7    3      66.24      66.94       3.02     0.6843   0
  -10   -7    3      72.08      74.74       2.69     0.6399   0
   -9   -7    3      61.28      60.98       1.92     0.5970   0
   -8   -7    3      13.40      15.90       0.89     0.5559   0
   -7   -7    3     411.92     414.63       8.60     0.5171   0
   -6   -7    3      21.42      22.13       1.08     0.4812   0
   -5   -7    3     212.99     208.54       4.65     0.4487   0
   -4   -7    3       0.76       0.31       0.29     0.4206  -2
   -3   -7    3       8.52       7.54       0.49     0.3976   0
   -2   -7    3      25.23      23.56       0.84     0.3809   0
   -1   -7    3       7.06       8.87       0.44     0.3712   0
    0   -7    3     413.54     414.95       6.98     0.3690   0
    1   -7    3       0.34       0.15       0.24     0.3746  -2
    2   -7    3     206.54     205.97       3.70     0.3875   0
    3   -7    3     120.14     119.01       2.60     0.4071   0
    4   -7    3       0.26       0.65       0.35     0.4324  -2
    5   -7    3     137.31     140.93       3.03     0.4626   0
    6   -7    3       5.39       5.68       0.63     0.4967   0
    7   -7    3     189.63     176.19       4.13     0.5340   0
    8   -7    3       4.44       5.35       0.82     0.5738   0
    9   -7    3      33.22      32.71       1.43     0.6157   0
   10   -7    3      55.31      56.93       1.99     0.6593   0
   11   -7    3      63.64      71.74       2.59     0.7043   0
   12   -7    3     144.45     138.31       4.14     0.7504   0
  -13   -6    3      23.32      19.89       2.53     0.7539   0
  -12   -6    3       9.95      24.64       4.09     0.7059   0
  -11   -6    3      48.92      46.60       2.01     0.6588   0
  -10   -6    3       8.05       9.24       0.96     0.6128   0
   -9   -6    3       3.16       4.30       0.59     0.5680   0
   -8   -6    3     111.38     113.52       2.85     0.5249   0
   -7   -6    3      15.60      16.84       0.85     0.4838   0
   -6   -6    3     183.71     200.64       4.42     0.4454   0
   -5   -6    3     238.20     228.97       4.42     0.4103   0
   -4   -6    3     131.02     124.33       2.60     0.3796   0
   -3   -6    3     581.83     647.89      11.51     0.3543   0
   -2   -6    3       0.30       0.39       0.24     0.3357  -2
   -1   -6    3     165.52     161.73       2.91     0.3249   0
    0   -6    3      17.30      18.14       0.69     0.3228   0
    1   -6    3      76.09      77.38       1.61     0.3294   0
    2   -6    3      29.25      29.15       0.82     0.3443   0
    4   -6    3      61.87      65.95       1.64     0.3947   0
    5   -6    3     127.26     129.45       2.76     0.4278   0
    6   -6    3      84.19     118.67       3.09     0.4646   0
    7   -6    3       1.03       0.81       0.45     0.5045  -2
    8   -6    3       0.96       0.87       0.47     0.5467  -2
    9   -6    3      74.35      73.69       2.22     0.5907   0
   10   -6    3      59.55      55.85       1.93     0.6362   0
   11   -6    3       1.06       1.32       0.63     0.6828  -2
   12   -6    3       3.80       5.07       0.85     0.7304   0
  -13   -5    3     127.87     133.54       6.30     0.7341   0
  -12   -5    3     155.54     155.63       4.39     0.6849   0
  -11   -5    3       8.28       7.08       0.85     0.6364   0
  -10   -5    3      36.19      38.58       1.44     0.5887   0
   -9   -5    3       7.88       8.74       0.69     0.5421   0
   -8   -5    3       8.66      10.82       0.68     0.4970   0
   -7   -5    3       1.67       1.97       0.35     0.4536   0
   -6   -5    3      24.19      22.15       0.68     0.4126   0
   -5   -5    3     323.13     315.50       5.85     0.3748   0
   -4   -5    3       1.84       1.46       0.31     0.3412   0
   -3   -5    3     317.32     331.51       6.19     0.3131   0
   -2   -5    3     441.99     456.41       8.15     0.2922   0
   -1   -5    3     403.59     392.13       6.47     0.2802   0
    0   -5    3      14.24      14.88       0.52     0.2780   0
    1   -5    3      59.21      58.15       1.35     0.2860   0
    2   -5    3     775.94     728.04      11.88     0.3034   0
    3   -5    3    1330.60    1308.73      21.00     0.3287   0
    4   -5    3     194.77     198.08       3.84     0.3601   0
    5   -5    3      26.90      26.59       0.90     0.3963   0
    6   -5    3       8.60       7.96       0.68     0.4361   0
    7   -5    3     209.03     216.01       4.96     0.4786   0
    8   -5    3      53.29      52.81       1.70     0.5230   0
    9   -5    3      36.79      35.59       1.41     0.5691   0
   10   -5    3      55.68      51.99       2.00     0.6163   0
   11   -5    3       1.23       0.96       0.61     0.6645  -2
   12   -5    3      11.69      13.34       1.17     0.7134   0
   13   -5    3      33.92      30.33       1.73     0.7629   0
  -14   -4    3       4.69       4.96       1.56     0.7680   0
  -13   -4    3       1.81       1.77       1.28     0.7173  -2
  -12   -4    3      10.11       9.41       0.92     0.6670   0
  -11   -4    3      93.60      92.17       2.86     0.6172   0
  -10   -4    3     166.77     164.17       3.84     0.5681   0
   -9   -4    3     114.32     114.53       2.57     0.5199   0
   -8   -4    3     229.29     233.50       4.19     0.4728   0
   -7   -4    3      43.08      40.89       1.05     0.4273   0
   -6   -4    3      23.26      22.27       0.70     0.3837   0
   -5   -4    3       0.38       1.15       0.22     0.3430   0
   -4   -4    3       1.07       1.24       0.17     0.3063   0
   -3   -4    3     779.04     763.87      13.36     0.2750   0
   -2   -4    3    1514.59    1491.43      26.07     0.2514   0
   -1   -4    3    3591.66    3441.80      55.96     0.2377   0
    0   -4    3    1978.27    1972.54      31.23     0.2356   0
    1   -4    3    1954.89    1884.70      30.18     0.2454   0
    2   -4    3    3731.03    3646.30      57.57     0.2658   0
    3   -4    3    4320.83    4201.28      72.26     0.2946   0
    4   -4    3      51.58      51.05       1.19     0.3297   0
    5   -4    3     877.88     911.37      15.96     0.3692   0
    6   -4    3     143.13     136.26       3.14     0.4118   0
    7   -4    3     551.72     559.99      11.11     0.4567   0
    8   -4    3     188.95     189.47       4.28     0.5033   0
    9   -4    3      46.35      48.49       1.63     0.5512   0
   10   -4    3     202.88     199.65       5.16     0.6000   0
   11   -4    3       0.34       0.11       0.51     0.6495  -2
   12   -4    3      83.40      88.29       2.95     0.6997   0
   13   -4    3     192.53     187.68       5.21     0.7502   0
  -14   -3    3     647.75     643.64      21.45     0.7552   0
  -13   -3    3     549.32     537.91      14.71     0.7037   0
  -12   -3    3       5.77       6.84       0.75     0.6525   0
  -11   -3    3      18.19      16.86       0.91     0.6017   0
  -10   -3    3     127.68     128.01       2.62     0.5514   0
   -9   -3    3     420.93     419.13       7.18     0.5018   0
   -8   -3    3     147.91     153.92       2.92     0.4531   0
   -7   -3    3      22.19      22.69       0.81     0.4055   0
   -6   -3    3     378.40     373.83       6.29     0.3596   0
   -5   -3    3     173.27     165.56       2.94     0.3162   0
   -4   -3    3      42.22      45.65       1.01     0.2762   0
   -3   -3    3      71.94      72.65       1.40     0.2415   0
   -2   -3    3     171.61     157.47       2.94     0.2147   0
   -1   -3    3    1200.61    1209.59      19.20     0.1989   0
    0   -3    3    2080.12    1988.45      34.17     0.1969   0
    1   -3    3     304.24     285.99       4.71     0.2090   0
    2   -3    3    2279.26    2193.12      35.00     0.2331   0
    3   -3    3      24.95      26.20       0.74     0.2659   0
    4   -3    3      99.31     105.03       2.16     0.3046   0
    5   -3    3     527.36     531.41       9.47     0.3472   0
    6   -3    3      23.91      27.56       0.91     0.3925   0
    7   -3    3     264.22     266.45       5.10     0.4396   0
    8   -3    3      39.14      43.02       1.42     0.4881   0
   10   -3    3     122.90     121.01       3.45     0.5876   0
   11   -3    3       4.52       4.21       0.75     0.6383   0
   12   -3    3      40.44      43.48       1.94     0.6893   0
   13   -3    3      43.18      41.72       1.98     0.7408   0
  -14   -2    3       5.16       5.54       1.32     0.7456   0
  -13   -2    3      68.07      72.07       2.98     0.6935   0
  -12   -2    3      57.99      59.36       2.04     0.6417   0
  -11   -2    3      11.01      13.38       0.71     0.5901   0
  -10   -2    3     184.56     184.14       3.51     0.5389   0
   -9   -2    3      21.42      21.59       0.90     0.4883   0
   -8   -2    3     356.42     350.63       6.50     0.4382   0
   -7   -2    3     318.73     341.42       5.82     0.3891   0
   -6   -2    3     108.50     109.85       2.27     0.3414   0
   -5   -2    3    1327.78    1328.86      22.82     0.2955   0
   -4   -2    3     354.59     321.28       5.33     0.2527   0
   -3   -2    3      76.69      86.27       1.57     0.2147   0
   -2   -2    3    2294.63    2300.13      38.98     0.1846   0
   -1   -2    3     577.42     563.82       9.89     0.1666   0
    0   -2    3    3181.17    3011.59      49.24     0.1648   0
    1   -2    3     332.25     324.93       5.27     0.1796   0
    2   -2    3     162.08     161.63       2.99     0.2076   0
    3   -2    3    1624.34    1730.17      29.67     0.2443   0
    4   -2    3     898.98     906.75      15.78     0.2862   0
    5   -2    3    1617.05    1624.28      28.07     0.3316   0
    6   -2    3     466.72     471.42       8.52     0.3790   0
    7   -2    3       0.15       0.51       0.29     0.4279  -2
    8   -2    3       2.53       2.64       0.42     0.4777   0
    9   -2    3     156.64     145.65       4.00     0.5283   0
   10   -2    3       8.42       9.14       0.89     0.5794   0
   11   -2    3      20.95      22.40       1.37     0.6308   0
   12   -2    3     201.35     198.94       5.27     0.6826   0
   13   -2    3      45.15      43.13       2.00     0.7346   0
  -14   -1    3      99.30      94.00       5.82     0.7393   0
  -13   -1    3      10.87      11.97       1.23     0.6869   0
  -12   -1    3      13.53      13.91       0.91     0.6347   0
  -11   -1    3      77.89      77.78       1.84     0.5827   0
  -10   -1    3       8.24       8.55       0.56     0.5310   0
   -9   -1    3      58.38      58.27       1.42     0.4797   0
   -8   -1    3       0.03       0.33       0.25     0.4289  -2
   -7   -1    3      57.66      63.16       1.40     0.3788   0
   -6   -1    3       1.27       1.67       0.24     0.3298   0
   -5   -1    3     509.47     527.77       8.63     0.2825   0
   -4   -1    3    1551.26    1682.47      28.92     0.2378   0
   -3   -1    3    2467.52    2659.33      42.06     0.1974   0
   -2   -1    3     842.01     879.34      15.02     0.1647   0
   -1   -1    3     647.81     625.51      10.95     0.1450   0
    0   -1    3    2810.90    2530.90      44.28     0.1436   0
    1   -1    3     510.55     470.04       8.66     0.1611   0
    2   -1    3     303.13     306.95       6.16     0.1923   0
    3   -1    3       0.21       0.33       0.16     0.2318  -2
    4   -1    3      43.92      49.79       1.15     0.2760   0
    5   -1    3     325.04     310.73       5.68     0.3231   0
    6   -1    3      46.43      47.50       1.23     0.3719   0
    7   -1    3      52.84      49.86       1.33     0.4218   0
    8   -1    3      19.44      19.02       0.92     0.4725   0
    9   -1    3     229.32     238.46       5.24     0.5238   0
   10   -1    3       0.08       0.00       0.47     0.5754  -2
   11   -1    3       6.56       5.06       0.78     0.6274   0
   12   -1    3       0.96       1.45       0.76     0.6796  -2
   13   -1    3      75.59      70.05       2.91     0.7320   0
  -14    0    3      27.15      27.02       2.30     0.7364   0
  -13    0    3       0.23       0.48       0.63     0.6840  -2
  -12    0    3      43.05      49.16       1.95     0.6317   0
  -11    0    3       3.88       3.12       0.55     0.5796   0
  -10    0    3      12.49      13.83       0.71     0.5277   0
   -9    0    3       1.84       2.78       0.36     0.4763   0
   -8    0    3      39.34      42.84       1.11     0.4253   0
   -7    0    3       0.31       0.06       0.20     0.3751  -2
   -5    0    3     127.61     130.22       2.36     0.2782   0
   -4    0    3       1.34       0.61       0.19     0.2330   0
   -3    0    3    1220.64    1383.49      21.95     0.1922   0
   -2    0    3    2072.51    2173.14      34.39     0.1591   0
   -1    0    3    6334.68    6141.54     130.29     0.1392   0
    0    0    3     782.25     705.62      12.11     0.1385   0
    1    0    3    8002.51    7526.40     158.45     0.1572   0
    2    0    3     169.90     180.42       3.00     0.1896   0
    3    0    3      22.31      26.72       0.61     0.2300   0
    4    0    3     353.49     353.57       6.30     0.2749   0
    5    0    3      68.62      69.53       1.38     0.3224   0
    6    0    3       4.41       5.41       0.31     0.3716   0
    7    0    3      58.84      62.00       1.53     0.4218   0
    8    0    3      15.00      13.69       0.82     0.4727   0
    9    0    3     200.92     199.26       4.54     0.5241   0
   10    0    3     275.38     272.32       6.69     0.5759   0
   11    0    3       0.01       0.29       0.53     0.6280  -2
   12    0    3      38.38      59.10       2.52     0.6803   0
   13    0    3      53.05      54.60       2.51     0.7327   0
  -14    1    3       4.62       3.90       0.92     0.7370   0
  -13    1    3      41.55      43.75       1.96     0.6847   0
  -12    1    3      14.10      13.85       0.99     0.6327   0
  -11    1    3      71.87      71.08       2.16     0.5808   0
  -10    1    3     108.31     109.67       2.84     0.5293   0
   -9    1    3       2.25       2.10       0.41     0.4782   0
   -8    1    3      16.53      16.64       0.79     0.4277   0
   -7    1    3      49.47      45.57       1.37     0.3781   0
   -6    1    3     477.93     500.83       9.00     0.3296   0
   -5    1    3     165.20     180.67       3.45     0.2829   0
   -4    1    3       0.76       0.59       0.17     0.2391   0
   -3    1    3      22.20      28.46       0.72     0.2000   0
   -2    1    3     159.84     178.02       3.57     0.1690   0
   -1    1    3     750.10     734.35      13.93     0.1511   0
    0    1    3      25.10      22.76       0.54     0.1511   0
    1    1    3     575.11     562.40       9.72     0.1690   0
    2    1    3       2.58       4.79       0.27     0.2000   0
    3    1    3     223.16     228.15       4.14     0.2390   0
    4    1    3      88.58     100.42       2.02     0.2828   0
    5    1    3      28.21      25.70       0.78     0.3295   0
    6    1    3    1023.49    1041.88      18.18     0.3780   0
    7    1    3       0.22       0.41       0.26     0.4277  -2
    8    1    3     301.61     318.74       7.19     0.4782   0
    9    1    3       8.51       8.36       0.72     0.5293   0
   10    1    3       3.82       2.97       0.59     0.5808   0
   11    1    3      48.64      46.00       1.91     0.6326   0
   12    1    3      41.29      39.17       2.04     0.6847   0
   13    1    3       6.77       6.82       1.14     0.7370   0
  -14    2    3      17.84      14.70       1.56     0.7411   0
  -13    2    3      14.38      13.39       1.08     0.6892   0
  -12    2    3      66.70      64.27       2.13     0.6377   0
  -11    2    3      64.76      59.66       1.96     0.5864   0
  -10    2    3       0.21       0.16       0.31     0.5356  -2
   -9    2    3      46.13      45.52       1.36     0.4854   0
   -8    2    3     262.21     260.33       5.07     0.4360   0
   -7    2    3     132.49     135.29       2.84     0.3877   0
   -6    2    3     258.84     258.44       4.88     0.3408   0
   -5    2    3      77.13      76.25       1.67     0.2963   0
   -4    2    3    1099.81    1137.12      19.70     0.2551   0
   -3    2    3     322.49     291.78       5.27     0.2194   0
   -2    2    3    3186.79    3194.99      61.53     0.1921   0
   -1    2    3    3709.41    3586.91      61.32     0.1771   0
    0    2    3     237.00     241.52       4.33     0.1777   0
    1    2    3      47.49      45.02       0.96     0.1936   0
    2    2    3    9843.34   10052.93     171.81     0.2216   0
    3    2    3     329.55     345.82       6.19     0.2578   0
    4    2    3      12.82      12.12       0.50     0.2992   0
    5    2    3      54.74      55.43       1.33     0.3440   0
    6    2    3     477.42     469.32       8.46     0.3909   0
    7    2    3    2647.58    2641.54      45.53     0.4394   0
    8    2    3     551.46     549.96      11.00     0.4889   0
    9    2    3       2.33       1.16       0.51     0.5391  -2
   10    2    3       0.74       1.29       0.54     0.5899  -2
   11    2    3      24.51      25.20       1.47     0.6412   0
   12    2    3     166.85     162.81       4.65     0.6928   0
   13    2    3      33.72      33.67       2.03     0.7446   0
  -14    3    3       9.08       9.98       1.65     0.7485   0
  -13    3    3     483.30     468.69       9.95     0.6973   0
  -12    3    3       5.24       9.75       0.91     0.6466   0
  -11    3    3     188.01     184.71       4.44     0.5963   0
  -10    3    3      23.47      22.76       1.21     0.5466   0
   -9    3    3     538.84     536.31      10.88     0.4977   0
   -8    3    3    1910.75    1938.21      33.69     0.4498   0
   -7    3    3     159.79     160.47       3.30     0.4034   0
   -6    3    3    1056.25    1081.44      18.97     0.3589   0
   -5    3    3     138.23     136.55       2.75     0.3172   0
   -4    3    3     232.44     247.99       4.62     0.2795   0
   -3    3    3    5991.05    5722.44     107.86     0.2477   0
   -2    3    3      28.07      27.10       0.75     0.2244   0
   -1    3    3       0.58       0.00       0.21     0.2122  -2
    0    3    3    1635.09    1522.84      26.21     0.2131   0
    1    3    3    2400.08    2227.02      35.22     0.2270   0
    2    3    3     246.56     237.69       4.01     0.2517   0
    3    3    3     141.29     165.09       3.14     0.2844   0
    4    3    3      38.22      36.22       0.96     0.3228   0
    5    3    3      40.72      39.92       1.07     0.3649   0
    6    3    3    1892.50    1881.49      32.55     0.4097   0
    7    3    3     518.57     527.06       9.54     0.4564   0
    8    3    3     179.05     179.96       4.10     0.5044   0
    9    3    3       2.85       6.87       0.96     0.5534   0
   10    3    3       2.84       2.60       0.69     0.6032   0
   11    3    3      45.16      43.94       1.96     0.6536   0
   12    3    3      87.06     106.70       3.48     0.7044   0
   13    3    3      19.43      18.30       1.57     0.7556   0
  -14    4    3      65.44      71.64       3.38     0.7592   0
  -13    4    3      83.83      86.84       3.19     0.7089   0
  -12    4    3      24.03      21.73       1.27     0.6592   0
  -11    4    3      18.87      19.35       1.14     0.6101   0
  -10    4    3     272.02     266.68       5.96     0.5619   0
   -9    4    3    1923.46    1935.14      36.90     0.5146   0
   -8    4    3      35.99      31.74       1.25     0.4687   0
   -7    4    3     290.70     292.35       5.61     0.4246   0
   -6    4    3     119.44     123.78       2.62     0.3828   0
   -5    4    3     880.89     926.72      16.25     0.3443   0
   -4    4    3    1918.72    1916.89      33.11     0.3103   0
   -3    4    3     117.25     116.09       2.38     0.2823   0
   -2    4    3    3085.01    2886.63      49.52     0.2624   0
   -1    4    3       8.74       7.51       0.46     0.2525   0
    0    4    3     230.04     223.71       3.87     0.2536   0
    1    4    3    1393.96    1378.13      22.49     0.2658   0
    2    4    3     504.29     493.51       8.09     0.2875   0
    3    4    3     131.09     136.09       2.55     0.3169   0
    4    4    3       2.45       2.67       0.26     0.3520   0
    5    4    3      19.62      24.32       0.78     0.3913   0
    6    4    3     418.60     413.84       8.46     0.4336   0
    7    4    3       4.52       4.55       0.57     0.4781   0
    8    4    3       3.71       5.82       0.64     0.5243   0
    9    4    3     384.01     381.01       9.12     0.5718   0
   10    4    3      12.69      11.29       1.04     0.6203   0
   11    4    3       0.00       1.13       0.68     0.6695  -2
   12    4    3       4.44       5.65       1.15     0.7194   0
  -13    5    3       0.43       0.06       0.74     0.7239  -2
  -12    5    3      13.31      11.38       1.30     0.6754   0
  -11    5    3       1.36       2.61       0.63     0.6278   0
  -10    5    3     113.28     110.63       3.06     0.5811   0
   -9    5    3      57.35      57.11       2.01     0.5358   0
   -8    5    3     590.91     597.16      13.43     0.4920   0
   -7    5    3       7.78       9.07       0.65     0.4504   0
   -6    5    3       6.68       6.93       0.45     0.4115   0
   -5    5    3     473.95     490.95       8.92     0.3762   0
   -4    5    3     391.67     370.32       7.18     0.3457   0
   -3    5    3     225.10     229.66       4.39     0.3211   0
   -2    5    3     220.89     219.72       4.22     0.3041   0
   -1    5    3     221.70     217.06       3.84     0.2959   0
    0    5    3      61.59      64.68       1.42     0.2972   0
    1    5    3     564.78     555.35       9.14     0.3080   0
    2    5    3    1188.98    1194.29      19.21     0.3272   0
    3    5    3     219.05     223.82       4.31     0.3536   0
    4    5    3      66.25      67.99       1.61     0.3856   0
    5    5    3      37.51      32.76       1.23     0.4220   0
    6    5    3     167.57     168.85       3.93     0.4617   0
    7    5    3       2.66       4.37       0.60     0.5040   0
    8    5    3      18.25      16.96       1.00     0.5482   0
    9    5    3      24.97      24.46       1.22     0.5940   0
   10    5    3      51.32      47.96       2.06     0.6409   0
   11    5    3      57.82      60.96       3.02     0.6888   0
   12    5    3      45.38      47.55       2.77     0.7375   0
  -13    6    3      11.59       9.02       1.33     0.7420   0
  -12    6    3       7.76      21.76       1.67     0.6949   0
  -11    6    3      26.31      25.99       1.36     0.6489   0
  -10    6    3      69.93      74.76       2.34     0.6040   0
   -9    6    3      17.84      16.53       0.99     0.5607   0
   -8    6    3      67.43      69.45       2.29     0.5192   0
   -7    6    3      45.67      42.93       1.73     0.4802   0
   -6    6    3     105.26     102.12       2.64     0.4441   0
   -5    6    3       3.70       3.68       0.41     0.4119   0
   -4    6    3     152.41     151.79       3.18     0.3844   0
   -3    6    3      13.03      12.37       0.64     0.3628   0
   -2    6    3     345.83     358.92       6.33     0.3481   0
   -1    6    3     112.21     106.78       2.25     0.3413   0
    0    6    3     540.37     564.92       9.38     0.3427   0
    1    6    3     148.62     146.70       2.80     0.3524   0
    2    6    3      18.96      20.91       0.84     0.3696   0
    3    6    3     249.18     245.84       4.78     0.3934   0
    4    6    3     258.59     250.91       4.88     0.4226   0
    5    6    3       0.03       0.21       0.35     0.4563  -2
    6    6    3     101.63     108.84       2.85     0.4935   0
    7    6    3     272.26     268.67       5.98     0.5334   0
    8    6    3      67.76      67.54       2.15     0.5755   0
    9    6    3      56.06      59.38       2.04     0.6194   0
   10    6    3      75.95      74.69       3.42     0.6647   0
   11    6    3      13.34      13.51       1.61     0.7112   0
   12    6    3      25.29      23.76       2.09     0.7585   0
  -13    7    3       1.21       0.48       0.88     0.7630  -2
  -12    7    3      10.11       8.65       1.26     0.7175   0
  -11    7    3       1.94       0.79       0.74     0.6731  -2
  -10    7    3      78.40      76.32       2.41     0.6301   0
   -9    7    3      37.85      34.66       1.47     0.5889   0
   -8    7    3      28.72      29.19       1.29     0.5497   0
   -7    7    3     185.48     184.09       4.34     0.5132   0
   -6    7    3      91.38      90.92       2.75     0.4799   0
   -5    7    3     587.05     560.74      11.29     0.4504   0
   -4    7    3     177.16     180.82       3.47     0.4257   0
   -3    7    3     848.80     830.50      13.70     0.4065   0
   -2    7    3      11.11      12.47       0.67     0.3937   0
   -1    7    3     261.84     272.89       4.88     0.3879   0
    0    7    3     315.56     312.79       5.50     0.3894   0
    1    7    3      40.46      35.57       1.06     0.3982   0
    2    7    3     408.76     405.25       7.61     0.4138   0
    3    7    3     202.01     183.32       3.79     0.4354   0
    4    7    3       0.45       0.53       0.33     0.4622  -2
    5    7    3     140.16     135.31       3.39     0.4933   0
    6    7    3       7.99       7.58       0.77     0.5281   0
    7    7    3       9.45      10.80       0.90     0.5658   0
    8    7    3     209.54     214.61       5.89     0.6058   0
    9    7    3       9.76       8.15       1.09     0.6478   0
   10    7    3       4.53       3.85       1.13     0.6914   0
   11    7    3      26.95      28.45       2.24     0.7363   0
  -12    8    3      14.94      11.89       1.40     0.7427   0
  -11    8    3      59.50      60.86       2.81     0.7001   0
  -10    8    3      39.84      38.62       2.19     0.6590   0
   -9    8    3       4.65       4.98       0.69     0.6199   0
   -8    8    3      31.85      30.16       1.37     0.5830   0
   -7    8    3      36.43      38.12       1.39     0.5489   0
   -6    8    3       1.10       0.58       0.40     0.5180  -2
   -5    8    3     506.40     501.29       9.35     0.4911   0
   -4    8    3      31.62      32.30       1.22     0.4687   0
   -3    8    3      13.25      13.85       0.75     0.4516   0
   -2    8    3     124.32     124.95       2.63     0.4403   0
   -1    8    3     236.91     233.87       4.34     0.4354   0
    0    8    3     505.41     513.57       8.74     0.4370   0
    1    8    3     126.04     129.84       2.95     0.4450   0
    2    8    3     487.08     471.51       8.86     0.4592   0
    3    8    3       4.79       5.06       0.59     0.4790   0
    4    8    3       0.56       0.39       0.46     0.5037  -2
    5    8    3      16.09      16.88       1.05     0.5326   0
    6    8    3     126.09     122.39       3.85     0.5651   0
    7    8    3      12.84      13.99       1.27     0.6007   0
    8    8    3     196.70     200.17       5.68     0.6387   0
    9    8    3       2.67       2.99       0.86     0.6788   0
   10    8    3       7.12       8.17       1.34     0.7207   0
   11    8    3       1.04       2.20       1.07     0.7640  -2
  -11    9    3      59.13      58.11       2.81     0.7296   0
  -10    9    3      26.23      25.33       1.88     0.6905   0
   -9    9    3     132.19     128.63       4.28     0.6533   0
   -8    9    3       3.89       3.53       0.59     0.6186   0
   -7    9    3      66.35      65.45       1.96     0.5867   0
   -6    9    3       6.76       8.80       0.74     0.5582   0
   -5    9    3       1.29       0.50       0.43     0.5334  -2
   -4    9    3     162.13     157.87       3.53     0.5131   0
   -3    9    3     378.89     396.56       7.60     0.4977   0
   -2    9    3       7.81       7.19       0.62     0.4877   0
   -1    9    3       0.15       0.29       0.36     0.4835  -2
    0    9    3     295.00     310.00       6.16     0.4851   0
    1    9    3       2.44       2.16       0.53     0.4926   0
    2    9    3       1.36       1.01       0.47     0.5056  -2
    3    9    3      38.01      40.82       1.47     0.5238   0
    4    9    3       0.06       0.28       0.55     0.5467  -2
    5    9    3      11.76       8.45       1.13     0.5736   0
    6    9    3       1.97       4.21       0.87     0.6041   0
    7    9    3     145.81     149.80       4.63     0.6376   0
    8    9    3      37.66      41.19       2.26     0.6737   0
    9    9    3      17.34      21.03       1.62     0.7120   0
   10    9    3      46.38      51.52       2.92     0.7521   0
  -11   10    3      34.80      34.76       2.27     0.7613   0
  -10   10    3     169.95     158.67       5.08     0.7240   0
   -9   10    3      28.58      31.25       2.07     0.6889   0
   -8   10    3      26.50      25.20       1.24     0.6562   0
   -7   10    3      70.36      73.26       2.21     0.6264   0
   -6   10    3      64.97      60.54       1.92     0.5999   0
   -5   10    3    1560.74    1518.41      26.79     0.5771   0
   -4   10    3     214.07     215.27       4.62     0.5585   0
   -3   10    3      43.07      40.98       1.55     0.5446   0
   -2   10    3      33.83      31.89       1.20     0.5357   0
   -1   10    3      56.43      56.63       1.81     0.5320   0
    0   10    3     188.06     192.62       4.24     0.5337   0
    1   10    3     242.25     239.37       5.27     0.5407   0
    2   10    3       2.76       3.61       0.64     0.5528   0
    3   10    3       2.57       2.32       0.64     0.5696   0
    4   10    3      91.76      86.64       3.22     0.5909   0
    5   10    3      14.57      13.98       1.45     0.6161   0
    6   10    3     342.11     325.04       8.57     0.6447   0
    7   10    3      17.97      19.81       1.65     0.6763   0
    8   10    3     192.44     196.51       5.85     0.7106   0
    9   10    3       1.70       1.53       1.09     0.7471  -2
  -10   11    3       4.23       3.82       1.12     0.7595   0
   -9   11    3      20.76      21.43       1.85     0.7262   0
   -8   11    3      80.01      74.68       2.77     0.6954   0
   -7   11    3      29.57      29.26       1.37     0.6675   0
   -6   11    3      33.52      29.21       1.38     0.6428   0
   -5   11    3     236.97     230.83       5.01     0.6218   0
   -4   11    3      43.35      43.18       1.63     0.6047   0
   -3   11    3       2.47       2.95       0.64     0.5921   0
   -2   11    3       2.56       2.86       0.69     0.5840   0
   -1   11    3      17.25      17.31       1.09     0.5808   0
    0   11    3      25.02      23.80       1.24     0.5826   0
    1   11    3      11.27      10.73       1.04     0.5891   0
    2   11    3       4.16       2.37       0.70     0.6004   0
    3   11    3      37.80      38.12       2.10     0.6161   0
    4   11    3      13.40      14.72       1.44     0.6360   0
    5   11    3      15.75      19.29       1.70     0.6596   0
    6   11    3      40.34      42.64       2.41     0.6866   0
    7   11    3       4.90       3.32       1.18     0.7165  -2
    8   11    3       2.42       0.73       1.01     0.7491  -2
   -9   12    3      12.45      13.20       1.56     0.7650   0
   -8   12    3      31.02      30.39       2.12     0.7360   0
   -7   12    3     135.16     136.52       4.03     0.7098   0
   -6   12    3       9.32      10.20       0.96     0.6868   0
   -5   12    3     216.03     217.24       4.84     0.6673   0
   -4   12    3     125.42     118.33       3.09     0.6516   0
   -3   12    3      74.64      77.53       2.56     0.6400   0
   -2   12    3       0.93       0.57       0.59     0.6327  -2
   -1   12    3      85.58      81.33       2.91     0.6299   0
    0   12    3     116.97     109.83       3.24     0.6317   0
    1   12    3      72.77      73.02       2.53     0.6379   0
    2   12    3      48.32      51.17       2.49     0.6485   0
    3   12    3       7.85      14.84       1.52     0.6632   0
    4   12    3      64.28      59.18       2.77     0.6819   0
    5   12    3      28.07      27.19       1.97     0.7041   0
    6   12    3      29.55      49.31       2.89     0.7295   0
    7   12    3       6.88       4.08       1.30     0.7579   0
   -7   13    3     127.15     127.63       3.96     0.7531   0
   -6   13    3      25.33      26.10       1.73     0.7316   0
   -5   13    3       4.30       3.89       0.86     0.7135   0
   -4   13    3       2.43       3.27       0.79     0.6989   0
   -3   13    3      70.80      70.82       2.74     0.6883   0
   -2   13    3      34.70      33.85       1.86     0.6817   0
   -1   13    3       3.33       3.39       0.89     0.6793   0
    0   13    3       2.97       2.83       0.85     0.6810   0
    1   13    3       0.40       0.66       0.70     0.6869  -2
    2   13    3      81.09      81.90       3.29     0.6969   0
    3   13    3       3.51       4.75       1.20     0.7108   0
    4   13    3      15.08      13.62       1.59     0.7284   0
    5   13    3      10.17      10.82       1.46     0.7493   0
   -5   14    3       0.12       1.44       1.14     0.7602  -2
   -4   14    3      20.91      22.56       2.12     0.7467   0
   -3   14    3      44.58      43.70       2.17     0.7369   0
   -2   14    3       2.60       2.24       0.85     0.7309  -2
   -1   14    3      13.46      10.43       1.25     0.7287   0
    0   14    3      12.18      11.86       1.27     0.7305   0
    1   14    3      54.62      51.11       2.89     0.7361   0
    2   14    3      55.42      53.56       3.03     0.7456   0
    3   14    3      82.06      86.43       3.58     0.7587   0
   -1  -15    4     115.34     121.57       4.56     0.7662   0
    0  -15    4      13.00      14.77       1.64     0.7647   0
    1  -15    4      24.89      21.08       1.83     0.7669   0
   -5  -14    4       6.43       7.41       1.13     0.7617   0
   -4  -14    4      68.69      71.40       2.83     0.7451   0
   -3  -14    4       5.69       5.49       1.14     0.7320   0
   -2  -14    4       3.22       2.29       0.96     0.7227  -2
   -1  -14    4       5.32       4.21       1.08     0.7173   0
    0  -14    4      35.29      34.20       2.20     0.7158   0
    1  -14    4      34.02      33.96       1.90     0.7184   0
    2  -14    4       0.00       0.77       0.70     0.7248  -2
    3  -14    4       0.80       0.45       0.83     0.7351  -2
    4  -14    4      45.19      45.39       2.46     0.7491   0
    5  -14    4      47.61      43.78       2.06     0.7666   0
   -7  -13    4      82.56      80.85       3.81     0.7606   0
   -6  -13    4       0.00       0.90       0.77     0.7364  -2
   -5  -13    4      46.09      48.08       2.28     0.7154   0
   -4  -13    4       7.17       6.95       1.09     0.6979   0
   -3  -13    4      80.99      83.59       3.03     0.6841   0
   -2  -13    4      13.71      13.36       1.43     0.6743   0
   -1  -13    4     455.64     430.33      10.35     0.6686   0
    0  -13    4     107.20     110.86       3.57     0.6672   0
    1  -13    4      90.51      90.86       3.15     0.6701   0
    2  -13    4      42.07      45.39       2.09     0.6771   0
    3  -13    4     158.87     156.31       4.41     0.6883   0
    4  -13    4     122.23     121.91       3.71     0.7034   0
    5  -13    4      20.49      23.98       1.53     0.7221   0
    6  -13    4       0.65       1.01       0.73     0.7442  -2
   -8  -12    4      30.22      24.87       2.17     0.7461   0
   -7  -12    4       1.21       0.54       0.67     0.7176  -2
   -6  -12    4       9.50       8.45       1.07     0.6921   0
   -5  -12    4       4.09       4.64       0.92     0.6698   0
   -4  -12    4      26.54      26.81       1.73     0.6512   0
   -3  -12    4       3.55       3.66       0.88     0.6366   0
   -2  -12    4       3.90       3.18       0.76     0.6262   0
   -1  -12    4     103.75     101.50       3.28     0.6202   0
    0  -12    4      26.34      29.97       1.63     0.6189   0
    1  -12    4      42.06      42.24       1.64     0.6221   0
    2  -12    4      39.96      43.40       1.69     0.6299   0
    3  -12    4      25.77      25.09       1.31     0.6420   0
    4  -12    4      53.20      58.35       2.25     0.6583   0
    5  -12    4       0.45       1.11       0.68     0.6784  -2
    6  -12    4      83.52      86.79       2.93     0.7020   0
    7  -12    4      14.16      14.54       1.11     0.7288   0
    8  -12    4      91.21      94.87       2.87     0.7584   0
   -9  -11    4       1.04       1.57       1.00     0.7385  -2
   -8  -11    4      14.68      15.38       1.72     0.7057   0
   -7  -11    4     413.84     427.45      10.26     0.6757   0
   -6  -11    4       2.81       2.39       0.74     0.6486   0
   -5  -11    4      15.05      16.22       1.25     0.6250   0
   -4  -11    4      37.94      38.07       1.83     0.6052   0
   -3  -11    4       8.09       8.46       0.93     0.5896   0
   -2  -11    4     557.07     565.76      11.69     0.5785   0
   -1  -11    4       8.99      10.10       0.94     0.5722   0
    0  -11    4      46.10      44.09       1.68     0.5709   0
    1  -11    4      63.00      60.96       1.96     0.5746   0
    2  -11    4       0.25       0.70       0.51     0.5831  -2
    3  -11    4      39.72      38.48       1.56     0.5964   0
    4  -11    4      26.11      25.49       1.43     0.6141   0
    5  -11    4      21.18      21.25       1.21     0.6357   0
    6  -11    4      13.54      15.32       1.08     0.6610   0
    7  -11    4       0.79       1.00       0.59     0.6896  -2
    8  -11    4      12.80      12.91       1.07     0.7209   0
    9  -11    4      36.98      32.58       1.60     0.7548   0
  -10  -10    4      32.52      32.04       2.28     0.7378   0
   -9  -10    4     143.48     143.26       5.23     0.7011   0
   -8  -10    4      25.89      26.38       1.46     0.6667   0
   -7  -10    4      65.07      71.37       2.51     0.6349   0
   -6  -10    4       1.22       2.05       0.66     0.6063   0
   -5  -10    4       0.01       0.73       0.55     0.5811  -2
   -4  -10    4      38.43      37.28       1.55     0.5599   0
   -3  -10    4    1113.27    1106.21      21.78     0.5431   0
   -2  -10    4      22.63      23.08       1.21     0.5313   0
   -1  -10    4      31.49      33.08       1.20     0.5246   0
    0  -10    4       2.66       1.54       0.37     0.5234   0
    1  -10    4      56.74      60.95       1.90     0.5276   0
    2  -10    4      19.09      19.44       1.06     0.5371   0
    3  -10    4       5.47       4.71       0.60     0.5517   0
    4  -10    4      54.13      50.82       1.75     0.5709   0
    5  -10    4      18.07      16.09       1.03     0.5943   0
    6  -10    4      20.61      19.61       1.13     0.6214   0
    7  -10    4      17.23      16.42       1.09     0.6518   0
    8  -10    4       1.37       1.80       0.64     0.6851  -2
    9  -10    4       1.68       0.25       0.60     0.7208  -2
   10  -10    4       0.82       0.25       0.65     0.7585  -2
  -11   -9    4      19.73      19.93       1.82     0.7441   0
  -10   -9    4       1.59       1.18       0.83     0.7039  -2
   -9   -9    4      63.20      63.91       3.06     0.6655   0
   -8   -9    4      10.23      12.54       1.04     0.6293   0
   -7   -9    4     103.32     102.76       3.14     0.5957   0
   -6   -9    4      80.02      79.54       2.33     0.5652   0
   -5   -9    4      21.47      21.87       1.12     0.5383   0
   -4   -9    4      47.46      46.28       1.65     0.5155   0
   -3   -9    4      31.11      29.54       1.29     0.4975   0
   -2   -9    4      11.82      11.98       0.70     0.4847   0
   -1   -9    4      65.53      65.93       1.75     0.4776   0
    0   -9    4       0.06       0.19       0.32     0.4765  -2
    1   -9    4      34.04      33.29       1.03     0.4813   0
    2   -9    4      79.47      81.52       2.01     0.4919   0
    3   -9    4     269.69     279.41       5.59     0.5080   0
    4   -9    4      62.29      59.05       1.67     0.5289   0
    5   -9    4      25.48      25.61       1.20     0.5543   0
    6   -9    4       0.76       0.61       0.48     0.5835  -2
    7   -9    4       1.51       1.05       0.55     0.6159  -2
    8   -9    4      21.26      21.00       1.20     0.6512   0
    9   -9    4       2.63       2.43       0.67     0.6888   0
   10   -9    4      92.01      92.58       2.78     0.7283   0
  -12   -8    4      22.90      20.27       1.80     0.7573   0
  -11   -8    4       0.75       0.48       0.79     0.7139  -2
  -10   -8    4      56.97      51.72       2.69     0.6720   0
   -9   -8    4      26.69      31.07       1.51     0.6319   0
   -8   -8    4     327.95     317.00       7.70     0.5938   0
   -7   -8    4      72.06      67.80       2.04     0.5583   0
   -6   -8    4     109.11     106.25       2.78     0.5258   0
   -5   -8    4       2.35       2.95       0.56     0.4969   0
   -4   -8    4       0.41       8.23       1.68     0.4724   0
   -3   -8    4     171.66     166.23       3.44     0.4529   0
   -2   -8    4     448.91     470.03       8.60     0.4391   0
   -1   -8    4      28.40      28.42       0.99     0.4314   0
    0   -8    4     107.57     109.56       2.20     0.4304   0
    1   -8    4     393.24     397.96       6.76     0.4359   0
    2   -8    4       0.05       0.07       0.26     0.4479  -2
    3   -8    4      95.31      96.00       2.23     0.4656   0
    4   -8    4      46.80     104.07       4.20     0.4887   0
    5   -8    4       0.32       0.95       0.44     0.5162  -2
    6   -8    4       3.65       3.36       0.58     0.5476   0
    7   -8    4     243.02     239.57       5.38     0.5822   0
    8   -8    4     105.97     113.07       3.04     0.6195   0
    9   -8    4      23.77      23.26       1.25     0.6591   0
   10   -8    4     222.28     212.36       5.05     0.7005   0
   11   -8    4     109.09     109.69       3.46     0.7434   0
  -12   -7    4      48.98      53.08       2.70     0.7310   0
  -11   -7    4       3.34       3.51       0.98     0.6862   0
  -10   -7    4       0.05       0.03       0.65     0.6426  -2
   -9   -7    4      15.89      17.08       1.10     0.6006   0
   -8   -7    4      90.92      94.58       2.51     0.5606   0
   -7   -7    4      29.33      34.11       1.29     0.5230   0
   -6   -7    4      75.27      76.83       2.11     0.4884   0
   -5   -7    4      28.15      27.86       0.98     0.4574   0
   -4   -7    4      31.66      35.72       1.10     0.4309   0
   -3   -7    4     304.26     315.12       5.92     0.4096   0
   -2   -7    4      97.45     103.06       2.27     0.3945   0
   -1   -7    4     743.77     734.14      11.96     0.3863   0
    0   -7    4     104.68     110.11       2.15     0.3854   0
    1   -7    4      17.75      19.32       0.69     0.3918   0
    2   -7    4       0.16       0.59       0.26     0.4053  -2
    3   -7    4     372.48     369.29       7.07     0.4251   0
    4   -7    4     446.88     460.60       8.41     0.4504   0
    5   -7    4       0.20       0.25       0.38     0.4804  -2
    6   -7    4      83.03      83.17       2.28     0.5141   0
    7   -7    4       0.13       0.46       0.45     0.5511  -2
    8   -7    4     159.06     159.92       3.88     0.5905   0
    9   -7    4      33.12      32.21       1.41     0.6320   0
   10   -7    4      15.93      16.18       1.20     0.6752   0
   11   -7    4      62.60      62.07       2.36     0.7198   0
   12   -7    4       0.40       0.68       0.69     0.7655  -2
  -13   -6    4      17.11      16.37       1.50     0.7547   0
  -12   -6    4     101.94      94.99       3.69     0.7074   0
  -11   -6    4      72.16      71.31       3.03     0.6611   0
  -10   -6    4      11.62      11.69       0.97     0.6159   0
   -9   -6    4     230.42     237.86       5.30     0.5721   0
   -8   -6    4      48.06      49.09       1.56     0.5302   0
   -7   -6    4       0.77       0.81       0.39     0.4905  -2
   -6   -6    4       4.89       5.86       0.52     0.4536   0
   -5   -6    4      91.09      95.10       2.12     0.4203   0
   -4   -6    4     369.53     388.90       7.12     0.3915   0
   -3   -6    4    1065.91    1048.44      18.35     0.3682   0
   -2   -6    4       7.87       8.02       0.48     0.3516   0
   -1   -6    4     268.73     251.31       4.31     0.3427   0
    0   -6    4      44.60      43.79       1.11     0.3419   0
    1   -6    4     779.60     788.71      13.13     0.3494   0
    2   -6    4     232.74     231.00       4.04     0.3647   0
    3   -6    4    1819.32    1761.61      28.09     0.3869   0
    4   -6    4     366.92     380.78       6.96     0.4148   0
    5   -6    4       6.26       6.27       0.60     0.4474   0
    6   -6    4      10.07      11.39       0.76     0.4837   0
    7   -6    4     111.97     110.72       2.83     0.5229   0
    8   -6    4      23.85      26.62       1.22     0.5645   0
    9   -6    4      46.05      46.17       1.68     0.6080   0
   10   -6    4      13.69      15.78       1.17     0.6529   0
   11   -6    4       4.87       4.99       0.86     0.6991   0
   12   -6    4       6.13       5.30       0.90     0.7462   0
  -13   -5    4     670.38     645.03      17.12     0.7351   0
  -12   -5    4     449.71     442.62      12.16     0.6867   0
  -11   -5    4       2.22       2.70       0.80     0.6390   0
  -10   -5    4       2.17       1.50       0.51     0.5923  -2
   -9   -5    4     104.96     100.21       2.58     0.5468   0
   -8   -5    4     503.54     506.05       9.27     0.5030   0
   -7   -5    4     636.73     649.20      11.65     0.4611   0
   -6   -5    4       4.68       5.45       0.43     0.4219   0
   -5   -5    4     150.84     156.11       3.13     0.3861   0
   -4   -5    4      55.64      50.28       1.26     0.3549   0
   -3   -5    4     165.18     167.99       3.27     0.3293   0
   -2   -5    4     748.47     726.36      12.77     0.3110   0
   -1   -5    4     290.85     282.33       4.75     0.3011   0
    0   -5    4      41.09      33.18       0.82     0.3006   0
    1   -5    4      15.01      16.17       0.54     0.3095   0
    2   -5    4     180.57     174.32       3.08     0.3270   0
    3   -5    4     447.50     465.24       7.69     0.3518   0
    4   -5    4     861.09     882.73      14.28     0.3825   0
    5   -5    4       3.64       4.02       0.48     0.4178   0
    6   -5    4     532.95     527.36      10.49     0.4567   0
    7   -5    4      57.84      53.82       1.66     0.4983   0
    8   -5    4      14.95      15.07       0.90     0.5420   0
    9   -5    4      50.65      46.27       1.64     0.5873   0
   10   -5    4       2.77       3.72       0.72     0.6338   0
   11   -5    4       5.83       5.65       0.84     0.6814   0
   12   -5    4       2.53       2.75       0.76     0.7298   0
  -14   -4    4     139.17     140.28       6.36     0.7687   0
  -13   -4    4      13.84      15.41       1.31     0.7186   0
  -12   -4    4      24.68      23.22       1.53     0.6691   0
  -11   -4    4      25.85      26.54       1.18     0.6202   0
  -10   -4    4       0.94       0.53       0.43     0.5722  -2
   -9   -4    4       0.05       0.22       0.27     0.5252  -2
   -8   -4    4     368.25     368.66       6.33     0.4795   0
   -7   -4    4      56.55      58.94       1.34     0.4357   0
   -6   -4    4     274.64     272.69       4.70     0.3942   0
   -5   -4    4     419.99     431.68       7.78     0.3559   0
   -4   -4    4     557.84     550.62       9.77     0.3220   0
   -3   -4    4     725.13     688.50      12.20     0.2940   0
   -2   -4    4      32.88      35.12       0.92     0.2736   0
   -1   -4    4    1079.26    1070.25      18.33     0.2628   0
    0   -4    4     138.98     136.15       2.41     0.2626   0
    1   -4    4    1318.86    1313.16      20.92     0.2730   0
    2   -4    4    3610.30    3442.34      55.25     0.2930   0
    3   -4    4    1574.84    1543.46      25.08     0.3208   0
    4   -4    4     688.44     700.04      12.34     0.3545   0
    5   -4    4      32.20      30.72       0.95     0.3926   0
    6   -4    4     325.89     331.74       6.78     0.4340   0
    7   -4    4      20.31      22.31       0.98     0.4778   0
    8   -4    4     394.18     401.98       8.24     0.5233   0
    9   -4    4       2.11       1.95       0.57     0.5703   0
   10   -4    4      12.42      13.09       1.03     0.6183   0
   11   -4    4      41.89      38.73       1.76     0.6672   0
   12   -4    4      33.25      37.65       1.81     0.7167   0
   13   -4    4      76.75      73.21       2.69     0.7667   0
  -14   -3    4     305.02     301.22      11.09     0.7561   0
  -13   -3    4       5.90       4.21       0.84     0.7053   0
  -12   -3    4     163.66     156.97       4.22     0.6549   0
  -11   -3    4      39.88      40.24       1.43     0.6051   0
  -10   -3    4       4.82       5.07       0.50     0.5559   0
   -9   -3    4     518.09     515.65       9.43     0.5076   0
   -8   -3    4       1.65       1.67       0.32     0.4604   0
   -7   -3    4     125.04     120.36       2.33     0.4148   0
   -6   -3    4     477.38     494.76       8.18     0.3713   0
   -5   -3    4     819.25     814.77      13.33     0.3307   0
   -4   -3    4      43.89      47.53       1.02     0.2942   0
   -3   -3    4       6.51       4.14       0.29     0.2636   0
   -2   -3    4     451.77     467.55       8.13     0.2411   0
   -1   -3    4     475.28     457.73       7.41     0.2291   0
    0   -3    4      20.76      20.86       0.56     0.2293   0
    1   -3    4    1606.25    1535.20      24.33     0.2417   0
    2   -3    4     691.38     704.14      11.31     0.2644   0
    3   -3    4     558.53     556.46       9.83     0.2952   0
    4   -3    4     532.04     548.71       9.74     0.3318   0
    5   -3    4      15.99      16.05       0.65     0.3726   0
    6   -3    4      16.96      18.62       0.75     0.4162   0
    7   -3    4      61.70      60.37       1.56     0.4619   0
    8   -3    4       3.68       3.40       0.51     0.5091   0
    9   -3    4       0.27       0.24       0.41     0.5574  -2
   10   -3    4       3.52       2.34       0.63     0.6066   0
   11   -3    4      70.95      71.50       2.48     0.6565   0
   12   -3    4      62.25      64.53       2.40     0.7069   0
   13   -3    4       3.12       5.26       0.97     0.7577   0
  -13   -2    4       0.11       0.86       1.06     0.6954  -2
  -12   -2    4      35.98      35.36       1.35     0.6444   0
  -11   -2    4       0.18       0.94       0.39     0.5939  -2
  -10   -2    4      69.91      70.04       1.68     0.5439   0
   -9   -2    4      16.16      17.39       0.81     0.4946   0
   -8   -2    4      41.62      41.17       1.21     0.4463   0
   -7   -2    4     144.48     138.05       2.61     0.3993   0
   -6   -2    4       3.17       2.96       0.30     0.3541   0
   -5   -2    4     322.61     337.58       6.09     0.3116   0
   -4   -2    4     276.99     274.59       4.73     0.2729   0
   -3   -2    4     167.00     166.33       3.07     0.2401   0
   -2   -2    4     883.54     872.92      16.38     0.2156   0
   -1   -2    4     467.11     474.08       8.38     0.2026   0
    0   -2    4    3244.72    3055.10      50.09     0.2033   0
    1   -2    4      21.93      21.29       0.52     0.2176   0
    2   -2    4     127.55     128.60       2.22     0.2430   0
    3   -2    4    1099.33    1098.93      19.15     0.2766   0
    4   -2    4      89.09      86.61       1.84     0.3157   0
    5   -2    4     955.46     962.89      18.29     0.3585   0
    6   -2    4     149.47     147.11       2.97     0.4039   0
    7   -2    4       5.84       6.66       0.51     0.4510   0
    8   -2    4       1.83       2.64       0.48     0.4995   0
    9   -2    4       3.55       4.51       0.65     0.5488   0
   10   -2    4      62.49      67.00       2.27     0.5989   0
   11   -2    4       3.34       3.74       0.75     0.6495   0
   12   -2    4      54.70      53.55       2.14     0.7006   0
   13   -2    4       7.94       4.24       1.24     0.7519   0
  -13   -1    4      32.71      32.96       2.25     0.6891   0
  -12   -1    4      18.53      14.68       1.40     0.6378   0
  -11   -1    4       7.02       5.74       0.53     0.5868   0
  -10   -1    4     603.68     598.09      10.08     0.5363   0
   -9   -1    4     277.13     275.37       4.91     0.4865   0
   -8   -1    4      58.90      62.75       1.45     0.4375   0
   -7   -1    4     707.50     730.81      11.97     0.3897   0
   -6   -1    4     540.90     547.07       9.00     0.3436   0
   -5   -1    4      25.31      27.64       0.72     0.2999   0
   -4   -1    4     420.60     426.20       6.98     0.2599   0
   -3   -1    4     780.07     815.33      13.03     0.2255   0
   -2   -1    4      39.98      37.91       0.83     0.1998   0
   -1   -1    4    3347.96    3039.52      58.74     0.1862   0
    0   -1    4      33.81      33.04       0.65     0.1875   0
    1   -1    4      30.53      33.14       0.76     0.2034   0
    2   -1    4     171.15     173.09       3.16     0.2309   0
    3   -1    4       2.57       2.79       0.25     0.2663   0
    4   -1    4     125.77     121.87       2.40     0.3071   0
    5   -1    4     365.10     374.77       7.47     0.3512   0
    6   -1    4     259.51     249.06       4.70     0.3977   0
    7   -1    4      96.34      91.78       2.32     0.4457   0
    8   -1    4      99.00      95.13       2.46     0.4949   0
    9   -1    4     121.28     124.52       3.12     0.5448   0
   10   -1    4       1.75       1.20       0.56     0.5954  -2
   11   -1    4       0.00       0.11       0.65     0.6465  -2
   12   -1    4       0.13       1.18       0.69     0.6979  -2
   13   -1    4       0.04       0.12       0.66     0.7495  -2
  -14    0    4       1.33       0.78       1.92     0.7381  -2
  -13    0    4     124.56     118.18       3.59     0.6864   0
  -12    0    4       3.39       4.46       0.64     0.6350   0
  -11    0    4      41.58      40.36       1.55     0.5840   0
  -10    0    4       7.60       7.75       0.70     0.5334   0
   -9    0    4     146.97     144.01       2.82     0.4835   0
   -8    0    4      33.33      38.14       1.04     0.4344   0
   -7    0    4      14.35      14.55       0.61     0.3865   0
   -6    0    4     437.56     452.82       7.52     0.3402   0
   -5    0    4     153.20     160.13       2.85     0.2964   0
   -4    0    4     115.78     155.94       2.96     0.2563   0
   -3    0    4     207.99     221.54       3.70     0.2218   0
   -2    0    4    1477.26    1509.78      28.66     0.1961   0
   -1    0    4      50.40      47.36       1.00     0.1828   0
    0    0    4     347.45     316.86       5.98     0.1847   0
    1    0    4    1600.10    1396.08      24.97     0.2013   0
    2    0    4       9.15       8.02       0.31     0.2294   0
    3    0    4       0.16       0.35       0.14     0.2654  -2
    4    0    4      26.84      29.60       0.72     0.3066   0
    5    0    4      33.63      33.69       1.06     0.3511   0
    6    0    4       2.16       1.31       0.35     0.3979   0
    7    0    4      21.74      23.22       0.98     0.4461   0
    8    0    4     278.11     280.86       6.66     0.4954   0
    9    0    4     111.08     110.60       3.19     0.5455   0
   10    0    4     158.87     155.19       3.76     0.5962   0
   11    0    4      79.44      82.70       3.08     0.6473   0
   12    0    4       9.98       8.89       1.11     0.6988   0
   13    0    4      38.61      35.04       2.02     0.7506   0
  -14    1    4      56.34      55.47       2.77     0.7390   0
  -13    1    4     165.55     155.80       4.53     0.6875   0
  -12    1    4     100.39      96.31       2.75     0.6363   0
  -11    1    4      65.93      66.30       1.88     0.5856   0
  -10    1    4       2.99       4.04       0.54     0.5353   0
   -9    1    4      80.48      79.41       2.00     0.4858   0
   -8    1    4     228.21     224.75       4.45     0.4372   0
   -7    1    4    1532.16    1555.23      27.05     0.3899   0
   -6    1    4      57.58      57.98       1.42     0.3444   0
   -5    1    4     584.80     576.05      10.21     0.3015   0
   -4    1    4       1.17       0.99       0.20     0.2625   0
   -3    1    4      77.40      74.55       1.73     0.2294   0
   -2    1    4    2112.15    2195.65      41.33     0.2051   0
   -1    1    4     681.39     635.46      11.02     0.1930   0
    0    1    4     532.44     494.25       8.97     0.1952   0
    1    1    4     542.01     502.20       8.72     0.2115   0
    2    1    4    2177.74    2060.31      36.82     0.2388   0
    3    1    4     432.64     420.37       8.20     0.2740   0
    4    1    4     195.91     220.02       4.08     0.3144   0
    5    1    4     100.36      99.68       2.10     0.3582   0
    6    1    4     224.41     220.77       4.21     0.4044   0
    7    1    4      28.98      32.86       1.19     0.4521   0
    8    1    4      38.47      38.69       1.42     0.5010   0
    9    1    4       3.15       2.77       0.55     0.5508   0
   10    1    4      64.66      60.96       2.22     0.6012   0
   11    1    4       0.40       0.18       0.55     0.6521  -2
   12    1    4       1.06       0.50       0.67     0.7034  -2
   13    1    4      13.16      15.55       1.49     0.7549   0
  -14    2    4       4.43       3.05       1.04     0.7432  -2
  -13    2    4       4.89       4.78       0.94     0.6922   0
  -12    2    4      45.63      45.22       1.74     0.6416   0
  -11    2    4      42.17      37.79       1.52     0.5915   0
  -10    2    4       0.18       0.71       0.38     0.5420  -2
   -9    2    4     610.80     604.62      11.06     0.4933   0
   -8    2    4    1499.15    1529.71      29.33     0.4457   0
   -7    2    4     489.09     486.34       8.87     0.3997   0
   -6    2    4      34.93      35.24       1.01     0.3557   0
   -5    2    4      31.27      31.14       0.88     0.3146   0
   -4    2    4     416.23     413.97       7.43     0.2779   0
   -3    2    4    3460.59    3531.20      67.20     0.2473   0
   -2    2    4     100.02      91.87       2.07     0.2254   0
   -1    2    4       0.23      -0.03       0.23     0.2148  -3
    0    2    4     106.53      97.62       2.11     0.2173   0
    1    2    4     443.36     427.71       7.52     0.2324   0
    2    2    4    2675.16    2633.69      50.67     0.2580   0
    3    2    4     258.02     270.72       4.95     0.2912   0
    4    2    4     787.86     777.95      13.62     0.3298   0
    5    2    4    1201.69    1241.53      21.58     0.3720   0
    6    2    4    1799.02    1786.18      30.90     0.4169   0
    7    2    4    2421.15    2466.68      42.44     0.4636   0
    8    2    4      73.15      75.55       2.09     0.5116   0
    9    2    4       2.95       4.01       0.68     0.5606   0
   10    2    4     178.78     176.26       4.79     0.6104   0
   11    2    4      30.86      31.35       1.66     0.6607   0
   12    2    4     163.20     158.02       5.15     0.7115   0
   13    2    4       1.74       2.14       0.93     0.7627  -2
  -14    3    4      31.89      30.29       2.13     0.7509   0
  -13    3    4      17.88      17.91       1.45     0.7006   0
  -12    3    4      95.84      96.31       3.28     0.6507   0
  -11    3    4      12.56      12.15       0.94     0.6015   0
  -10    3    4      16.52      17.43       1.06     0.5531   0
   -9    3    4     553.91     548.09      10.12     0.5057   0
   -8    3    4     229.27     228.12       4.54     0.4597   0
   -7    3    4    1308.12    1290.64      22.60     0.4154   0
   -6    3    4     360.40     369.35       6.84     0.3735   0
   -5    3    4     128.53     121.35       2.51     0.3350   0
   -4    3    4     104.60     106.95       2.21     0.3010   0
   -3    3    4      91.55      88.70       1.86     0.2734   0
   -2    3    4     358.19     373.17       6.69     0.2541   0
   -1    3    4     114.93     117.40       2.40     0.2453   0
    0    3    4       9.42      10.02       0.45     0.2479   0
    1    3    4     104.99     100.50       1.87     0.2616   0
    2    3    4       6.00       6.32       0.32     0.2849   0
    3    3    4     112.52      95.25       1.99     0.3156   0
    4    3    4     170.25     177.97       3.45     0.3518   0
    5    3    4     223.50     209.23       4.02     0.3919   0
    6    3    4       0.90       2.03       0.34     0.4350   0
    7    3    4      78.50      75.58       2.10     0.4801   0
    8    3    4     194.71     203.36       5.21     0.5268   0
    9    3    4      32.49      31.30       1.53     0.5747   0
   10    3    4     142.23     138.26       4.03     0.6235   0
   11    3    4      16.50      17.05       1.32     0.6730   0
   12    3    4      33.27      33.92       1.84     0.7231   0
  -14    4    4       1.34       0.14       0.81     0.7618  -2
  -13    4    4       2.32       1.66       0.83     0.7124  -2
  -12    4    4      22.41      20.89       1.56     0.6636   0
  -11    4    4       1.53       1.96       0.76     0.6156  -2
  -10    4    4     177.54     176.74       4.28     0.5685   0
   -9    4    4      50.80      50.91       1.72     0.5227   0
   -8    4    4     115.90     121.04       2.71     0.4785   0
   -7    4    4     154.66     149.47       3.15     0.4364   0
   -6    4    4     275.89     273.77       5.24     0.3970   0
   -5    4    4     194.61     203.86       3.99     0.3613   0
   -4    4    4      46.26      44.49       1.15     0.3303   0
   -3    4    4      76.17      84.95       1.86     0.3057   0
   -2    4    4     524.46     511.98       9.14     0.2889   0
   -1    4    4     442.86     428.76       7.69     0.2815   0
    0    4    4     305.55     285.18       5.24     0.2841   0
    1    4    4      45.61      43.62       1.03     0.2965   0
    2    4    4      26.63      25.29       0.71     0.3176   0
    3    4    4       0.84       1.04       0.27     0.3457   0
    4    4    4      32.58      28.81       0.91     0.3792   0
    5    4    4      43.30      42.43       1.16     0.4170   0
    6    4    4      12.10      11.63       0.76     0.4579   0
    7    4    4      95.34      95.26       2.54     0.5012   0
    8    4    4     135.69     136.81       3.39     0.5463   0
    9    4    4       3.01       2.25       0.67     0.5928   0
   10    4    4      93.04      88.06       2.97     0.6403   0
   11    4    4       5.27       6.80       0.99     0.6888   0
   12    4    4      19.75      20.69       1.54     0.7379   0
  -13    5    4      12.75      10.16       1.27     0.7275   0
  -12    5    4       1.94       1.33       0.77     0.6800  -2
  -11    5    4      22.03      21.06       1.57     0.6333   0
  -10    5    4       1.68       1.16       0.51     0.5879  -2
   -9    5    4     118.79     118.21       3.11     0.5439   0
   -8    5    4     274.01     266.25       5.89     0.5018   0
   -7    5    4     251.31     250.23       4.95     0.4620   0
   -6    5    4     135.71     129.80       2.88     0.4252   0
   -5    5    4     280.17     272.07       5.22     0.3923   0
   -4    5    4       3.13       2.51       0.33     0.3643   0
   -3    5    4       0.18       0.09       0.22     0.3424  -2
   -2    5    4     198.89     196.28       3.84     0.3278   0
   -1    5    4      38.66      37.61       1.09     0.3216   0
    0    5    4     378.13     368.98       6.27     0.3242   0
    1    5    4      14.55      16.43       0.62     0.3354   0
    2    5    4      92.87      91.28       1.87     0.3544   0
    3    5    4    1304.28    1215.00      19.57     0.3801   0
    4    5    4      15.13      13.97       0.80     0.4111   0
    5    5    4      93.64      99.04       2.57     0.4464   0
    6    5    4      83.92      76.55       2.19     0.4850   0
    7    5    4       7.98       8.81       0.87     0.5263   0
    8    5    4      86.89      89.39       2.84     0.5696   0
    9    5    4      13.84      16.79       1.41     0.6144   0
   10    5    4      31.33      31.94       1.73     0.6606   0
   11    5    4      53.96      54.45       2.37     0.7078   0
   12    5    4       0.70       1.35       1.04     0.7558  -2
  -13    6    4       4.19       3.95       1.07     0.7458   0
  -12    6    4      33.51      33.78       2.10     0.6996   0
  -11    6    4      44.85      43.23       2.29     0.6545   0
  -10    6    4      14.47      14.33       1.37     0.6108   0
   -9    6    4      78.14      81.23       2.41     0.5688   0
   -8    6    4      29.02      26.64       1.18     0.5288   0
   -7    6    4      26.54      27.15       1.15     0.4914   0
   -6    6    4       0.04       0.54       0.30     0.4573  -2
   -5    6    4     327.42     329.02       6.29     0.4271   0
   -4    6    4     506.67     494.26       9.06     0.4017   0
   -3    6    4     254.00     254.79       4.93     0.3822   0
   -2    6    4      41.15      42.31       1.24     0.3695   0
   -1    6    4      32.54      31.10       0.97     0.3643   0
    0    6    4       0.77       0.65       0.28     0.3669  -2
    1    6    4      56.75      61.20       1.46     0.3771   0
    2    6    4      45.33      43.72       1.16     0.3943   0
    3    6    4     129.66     121.11       2.64     0.4178   0
    4    6    4      10.62      11.92       0.81     0.4464   0
    5    6    4       6.19       8.46       0.75     0.4793   0
    6    6    4      16.79      19.17       1.07     0.5157   0
    7    6    4     208.57     199.82       4.71     0.5548   0
    8    6    4      25.05      26.43       1.32     0.5962   0
    9    6    4      62.93      63.77       2.46     0.6394   0
   10    6    4       3.15       1.51       0.94     0.6840  -2
   11    6    4       1.29       2.05       1.02     0.7298  -2
  -13    7    4      23.23      22.43       1.85     0.7669   0
  -12    7    4      43.60      46.42       2.45     0.7222   0
  -11    7    4       7.41       8.46       1.29     0.6788   0
  -10    7    4       0.41       1.37       0.77     0.6369  -2
   -9    7    4      53.98      52.42       2.42     0.5969   0
   -8    7    4       0.02       0.09       0.38     0.5591  -2
   -7    7    4      16.73      17.75       0.96     0.5241   0
   -6    7    4     138.11     141.64       3.50     0.4924   0
   -5    7    4      45.22      43.87       1.36     0.4647   0
   -4    7    4     119.64     119.50       2.70     0.4418   0
   -3    7    4       5.27       4.54       0.47     0.4244   0
   -2    7    4     106.32     113.90       2.40     0.4132   0
   -1    7    4    1003.70     959.41      15.71     0.4088   0
    0    7    4       6.06       5.27       0.50     0.4113   0
    1    7    4       9.52       7.90       0.55     0.4207   0
    2    7    4      10.59      10.19       0.70     0.4364   0
    3    7    4       7.90       7.66       0.60     0.4579   0
    4    7    4     173.66     188.43       4.42     0.4844   0
    5    7    4       0.56       0.92       0.49     0.5151  -2
    6    7    4     132.52     131.83       3.44     0.5493   0
    7    7    4       1.21       1.41       0.63     0.5864  -2
    8    7    4     329.85     334.78       7.43     0.6258   0
    9    7    4      35.73      32.98       2.28     0.6672   0
   10    7    4       0.01       0.46       0.90     0.7102  -2
   11    7    4     184.48     178.00       6.41     0.7546   0
  -12    8    4      20.73      23.06       1.86     0.7476   0
  -11    8    4       1.90       1.07       0.89     0.7059  -2
  -10    8    4       2.29       1.36       0.86     0.6658  -2
   -9    8    4     157.48     166.68       5.21     0.6278   0
   -8    8    4       3.37       4.05       0.92     0.5922   0
   -7    8    4     342.25     333.76       7.29     0.5594   0
   -6    8    4      57.08      59.00       1.92     0.5300   0
   -5    8    4       2.31       1.47       0.43     0.5046   0
   -4    8    4     528.18     525.14       9.03     0.4837   0
   -3    8    4    1424.67    1382.25      22.54     0.4681   0
   -2    8    4     883.82     900.46      14.90     0.4582   0
   -1    8    4     597.97     579.52       9.83     0.4545   0
    0    8    4     271.47     284.31       5.21     0.4570   0
    1    8    4     138.05     134.83       3.07     0.4656   0
    2    8    4      18.72      24.05       1.10     0.4801   0
    3    8    4     354.17     358.60       6.95     0.5000   0
    4    8    4      38.19      34.86       1.51     0.5245   0
    5    8    4       5.28       5.24       0.75     0.5531   0
    6    8    4      67.16      66.57       2.24     0.5853   0
    7    8    4     729.99     715.40      16.65     0.6204   0
    8    8    4      52.88      53.95       2.45     0.6579   0
    9    8    4     139.31     136.10       5.22     0.6976   0
   10    8    4      64.23      63.00       3.34     0.7390   0
  -11    9    4       1.63       1.15       0.96     0.7354  -2
  -10    9    4      23.53      19.77       1.70     0.6972   0
   -9    9    4       1.44       1.94       0.78     0.6612  -2
   -8    9    4       6.50       5.66       0.94     0.6276   0
   -7    9    4     173.73     169.78       3.87     0.5969   0
   -6    9    4     219.86     224.25       4.76     0.5696   0
   -5    9    4       0.34       0.35       0.43     0.5462  -2
   -4    9    4      12.73      12.07       0.85     0.5272   0
   -3    9    4      41.35      43.72       1.38     0.5131   0
   -2    9    4       5.54       4.91       0.57     0.5043   0
   -1    9    4     217.44     214.22       4.13     0.5011   0
    0    9    4      20.11      23.11       1.11     0.5036   0
    1    9    4     243.65     236.38       4.91     0.5116   0
    2    9    4      22.44      23.76       1.13     0.5250   0
    3    9    4       0.00       0.14       0.52     0.5434  -2
    4    9    4     259.45     258.76       6.02     0.5663   0
    5    9    4      18.78      18.36       1.49     0.5931   0
    6    9    4     184.83     175.79       5.21     0.6233   0
    7    9    4      42.84      48.65       2.37     0.6565   0
    8    9    4       2.45       3.38       0.96     0.6923   0
    9    9    4      27.30      33.12       2.41     0.7302   0
  -11   10    4       7.38       6.18       1.28     0.7671   0
  -10   10    4       3.03       1.42       0.95     0.7307  -2
   -9   10    4      53.15      55.09       2.38     0.6965   0
   -8   10    4      92.62      88.03       3.00     0.6649   0
   -7   10    4       5.13       6.14       0.97     0.6362   0
   -6   10    4      15.89      15.17       0.97     0.6108   0
   -5   10    4      76.60      75.46       2.20     0.5892   0
   -4   10    4     359.22     367.67       7.26     0.5718   0
   -3   10    4      35.04      35.62       1.40     0.5590   0
   -2   10    4     175.16     176.22       3.65     0.5512   0
   -1   10    4       6.45       7.96       0.81     0.5484   0
    0   10    4       0.97       0.74       0.56     0.5508  -2
    1   10    4       1.72       1.94       0.58     0.5584   0
    2   10    4      95.96      97.96       2.60     0.5709   0
    3   10    4      50.58      50.14       2.00     0.5880   0
    4   10    4     139.25     134.04       4.33     0.6093   0
    5   10    4       6.72       6.50       1.18     0.6345   0
    6   10    4       1.35       0.15       0.84     0.6630  -2
    7   10    4      44.02      43.94       2.39     0.6944   0
    8   10    4     139.53     144.46       4.74     0.7285   0
    9   10    4       2.88       2.70       1.22     0.7647  -2
  -10   11    4       4.90       4.84       1.19     0.7661   0
   -9   11    4      50.36      49.43       2.66     0.7337   0
   -8   11    4      53.59      54.82       2.39     0.7039   0
   -7   11    4       2.65       2.70       0.83     0.6770   0
   -6   11    4       2.40       2.55       0.85     0.6533   0
   -5   11    4      12.98      13.03       0.96     0.6334   0
   -4   11    4     127.70     131.78       3.30     0.6174   0
   -3   11    4       9.89      10.93       0.92     0.6057   0
   -2   11    4       1.67       2.12       0.67     0.5986   0
   -1   11    4       1.12       1.50       0.61     0.5962  -2
    0   11    4      14.68      14.77       1.06     0.5986   0
    1   11    4      41.00      38.95       1.63     0.6057   0
    2   11    4       0.00       0.44       0.72     0.6174  -2
    3   11    4      37.75      32.94       1.98     0.6335   0
    4   11    4       9.88      11.42       1.37     0.6535   0
    5   11    4      85.68      80.11       3.29     0.6771   0
    6   11    4      23.16      19.39       1.79     0.7040   0
    7   11    4       9.85       8.20       1.42     0.7339   0
    8   11    4      21.06      14.57       1.70     0.7663   0
   -8   12    4       1.91       2.15       0.92     0.7442  -2
   -7   12    4      26.30      24.01       1.70     0.7190   0
   -6   12    4       4.42       3.89       0.97     0.6969   0
   -5   12    4      21.62      21.31       1.53     0.6784   0
   -4   12    4      10.35      12.79       1.12     0.6636   0
   -3   12    4       0.11       0.03       0.56     0.6529  -2
   -2   12    4      70.16      65.43       2.33     0.6465   0
   -1   12    4     148.20     138.07       3.75     0.6444   0
    0   12    4      77.98      72.09       2.51     0.6468   0
    1   12    4     176.69     168.47       4.45     0.6536   0
    2   12    4     154.49     152.73       4.83     0.6646   0
    3   12    4      40.39      41.51       2.32     0.6796   0
    4   12    4       2.35       1.17       0.91     0.6985  -2
    5   12    4      58.04      54.71       2.78     0.7208   0
    6   12    4      91.21      78.87       3.39     0.7462   0
   -7   13    4      17.70      15.73       1.54     0.7620   0
   -6   13    4       3.42       3.23       1.13     0.7414  -2
   -5   13    4       0.54       0.43       0.85     0.7241  -2
   -4   13    4      16.84      23.22       1.98     0.7104   0
   -3   13    4      18.86      21.53       1.54     0.7006   0
   -2   13    4      13.75      10.81       1.19     0.6947   0
   -1   13    4      13.84      12.20       1.26     0.6930   0
    0   13    4     235.25     230.35       6.29     0.6953   0
    1   13    4      14.90      14.48       1.54     0.7018   0
    2   13    4       0.76       0.70       0.90     0.7122  -2
    3   13    4     193.32     191.24       5.84     0.7264   0
    4   13    4       9.83      10.55       1.51     0.7441   0
    5   13    4      31.72      27.13       2.12     0.7653   0
   -4   14    4      47.87      47.47       2.93     0.7577   0
   -3   14    4     114.59     119.56       4.96     0.7486   0
   -2   14    4       2.19       2.00       1.12     0.7433  -2
   -1   14    4       1.06       0.67       0.79     0.7418  -2
    0   14    4     104.08      93.14       3.97     0.7441   0
    1   14    4     184.81     167.03       5.99     0.7502   0
    2   14    4     656.71     633.00      17.52     0.7601   0
   -5  -14    5      15.49      15.39       1.41     0.7679   0
   -4  -14    5      28.38      31.76       2.09     0.7521   0
   -3  -14    5       6.38       4.75       1.03     0.7398   0
   -2  -14    5       7.32       8.10       1.25     0.7312   0
   -1  -14    5      10.29      10.36       1.41     0.7264   0
    0  -14    5       0.10       0.60       0.88     0.7256  -2
    1  -14    5      38.42      40.27       2.35     0.7287   0
    2  -14    5      81.33      80.68       4.05     0.7356   0
    3  -14    5      28.32      26.66       2.28     0.7464   0
    4  -14    5       0.01       0.17       0.68     0.7608  -2
   -7  -13    5     206.57     212.47       5.84     0.7660   0
   -6  -13    5     153.72     153.39       4.55     0.7426   0
   -5  -13    5       6.28       6.07       1.03     0.7224   0
   -4  -13    5      24.55      22.18       1.57     0.7056   0
   -3  -13    5      16.14      15.98       1.39     0.6926   0
   -2  -13    5     211.21     207.34       6.44     0.6836   0
   -1  -13    5     563.98     573.37      15.22     0.6787   0
    0  -13    5      48.10      51.18       2.55     0.6779   0
    1  -13    5       2.43       2.36       0.98     0.6814  -2
    2  -13    5      16.44      16.41       1.24     0.6890   0
    3  -13    5      49.25      50.33       2.10     0.7006   0
    4  -13    5      15.88      16.88       1.31     0.7160   0
    5  -13    5      76.91      77.26       2.74     0.7350   0
    6  -13    5      36.83      34.99       1.81     0.7573   0
   -8  -12    5      40.36      42.03       2.66     0.7513   0
   -7  -12    5      23.31      24.74       1.54     0.7236   0
   -6  -12    5      11.17      13.81       1.24     0.6989   0
   -5  -12    5       2.17       3.46       0.83     0.6775   0
   -4  -12    5       6.60       4.57       0.90     0.6598   0
   -3  -12    5     186.09     189.17       5.21     0.6460   0
   -2  -12    5     457.65     458.35      10.80     0.6365   0
   -1  -12    5      52.35      46.60       2.34     0.6313   0
    0  -12    5      35.45      31.56       1.69     0.6307   0
    1  -12    5       2.04       2.04       0.60     0.6345   0
    2  -12    5      24.80      23.67       1.26     0.6429   0
    3  -12    5      59.99      63.32       2.32     0.6554   0
    4  -12    5      79.22      79.52       2.73     0.6721   0
    5  -12    5       2.53       2.11       0.74     0.6924  -2
    6  -12    5       0.48       0.86       0.67     0.7162  -2
    7  -12    5      12.09      12.14       1.17     0.7431   0
   -9  -11    5      27.46      22.71       2.00     0.7433   0
   -8  -11    5      16.77      17.72       1.28     0.7114   0
   -7  -11    5      10.25      11.57       1.10     0.6822   0
   -6  -11    5       0.19       0.14       0.59     0.6562  -2
   -5  -11    5       0.78       1.44       0.67     0.6335  -2
   -4  -11    5       3.90       4.73       0.87     0.6147   0
   -3  -11    5      77.80      79.10       2.74     0.6000   0
   -2  -11    5     245.50     240.37       6.15     0.5899   0
   -1  -11    5      89.77      92.02       2.64     0.5845   0
    0  -11    5      15.88      15.93       1.01     0.5840   0
    1  -11    5     322.20     339.11       7.18     0.5883   0
    2  -11    5       3.92       5.59       0.75     0.5975   0
    3  -11    5      57.16      56.15       2.12     0.6111   0
    4  -11    5       1.78       1.14       0.66     0.6291  -2
    5  -11    5      54.06      55.56       2.16     0.6509   0
    6  -11    5      12.77      11.88       0.99     0.6763   0
    7  -11    5       1.87       1.75       0.64     0.7048  -2
    8  -11    5       5.20       4.99       0.80     0.7362   0
  -10  -10    5      65.58      67.71       3.27     0.7423   0
   -9  -10    5      71.14      73.23       2.62     0.7064   0
   -8  -10    5      29.30      28.77       1.52     0.6730   0
   -7  -10    5      73.01      72.03       2.53     0.6422   0
   -6  -10    5       0.00       0.35       0.56     0.6146  -2
   -5  -10    5       5.17       7.67       0.90     0.5905   0
   -4  -10    5      43.02      40.77       1.82     0.5705   0
   -3  -10    5      36.65      38.10       1.76     0.5548   0
   -2  -10    5      76.43      75.83       2.04     0.5440   0
   -1  -10    5       7.01       8.81       0.67     0.5384   0
    0  -10    5       0.12       0.27       0.32     0.5380  -2
    1  -10    5      51.96      50.21       1.69     0.5429   0
    2  -10    5       0.21       0.26       0.47     0.5529  -2
    3  -10    5      48.79      49.75       1.54     0.5679   0
    4  -10    5      72.67      76.06       2.23     0.5873   0
    5  -10    5      99.80     103.94       2.81     0.6108   0
    6  -10    5      10.85      12.55       0.95     0.6380   0
    7  -10    5       4.10       4.23       0.71     0.6683   0
    8  -10    5       7.98       7.36       0.86     0.7014   0
    9  -10    5       1.85       1.47       0.65     0.7369  -2
  -11   -9    5      67.31      63.07       3.12     0.7482   0
  -10   -9    5      24.87      26.62       2.02     0.7088   0
   -9   -9    5       0.52       1.08       0.61     0.6714  -2
   -8   -9    5      77.55      80.45       2.77     0.6362   0
   -7   -9    5      97.69      99.47       3.07     0.6038   0
   -6   -9    5     206.48     198.66       5.21     0.5745   0
   -5   -9    5       2.17       1.86       0.61     0.5488   0
   -4   -9    5      23.24      26.93       1.43     0.5274   0
   -3   -9    5       4.68       4.15       0.50     0.5106   0
   -2   -9    5      88.60      86.02       2.20     0.4991   0
   -1   -9    5       0.44       0.45       0.36     0.4931  -2
    0   -9    5       0.13       0.38       0.35     0.4929  -2
    1   -9    5     204.24     208.03       4.16     0.4984   0
    2   -9    5       2.03       2.65       0.48     0.5095   0
    3   -9    5      73.14      75.90       1.94     0.5259   0
    4   -9    5       9.11       8.72       0.77     0.5470   0
    5   -9    5      77.53      74.99       2.19     0.5723   0
    6   -9    5     159.85     155.68       3.79     0.6014   0
    7   -9    5       0.35       0.75       0.52     0.6336  -2
    8   -9    5      29.73      31.30       1.43     0.6686   0
    9   -9    5       5.86       6.56       0.82     0.7058   0
   10   -9    5      39.69      35.58       1.77     0.7451   0
  -12   -8    5       7.46       7.42       1.28     0.7610   0
  -11   -8    5      65.88      69.67       3.20     0.7185   0
  -10   -8    5       8.11       8.20       0.95     0.6775   0
   -9   -8    5       2.79       2.26       0.62     0.6384   0
   -8   -8    5       1.22       1.25       0.53     0.6015  -2
   -7   -8    5       0.09       0.23       0.47     0.5672  -2
   -6   -8    5     122.31     120.24       3.42     0.5361   0
   -5   -8    5      93.81      95.75       2.87     0.5087   0
   -4   -8    5       3.56       5.01       0.52     0.4857   0
   -3   -8    5     138.60     141.17       3.00     0.4676   0
   -2   -8    5     158.64     164.77       3.53     0.4552   0
   -1   -8    5     116.92     120.67       2.61     0.4489   0
    0   -8    5     132.47     134.24       2.85     0.4489   0
    1   -8    5       0.00       0.20       0.26     0.4552  -2
    2   -8    5     150.84     153.19       2.93     0.4675   0
    3   -8    5      72.08      81.32       1.97     0.4855   0
    4   -8    5      63.37      65.26       1.91     0.5085   0
    5   -8    5      19.10      18.93       1.01     0.5358   0
    6   -8    5     148.33     148.35       3.59     0.5669   0
    7   -8    5      33.42      32.25       1.38     0.6012   0
    8   -8    5       0.59       0.79       0.52     0.6381  -2
    9   -8    5      56.36      59.39       2.03     0.6772   0
   10   -8    5       5.64       6.80       0.91     0.7181   0
   11   -8    5       6.19       3.47       0.81     0.7607   0
  -12   -7    5     186.65     185.34       6.05     0.7351   0
  -11   -7    5     148.92     146.59       5.05     0.6911   0
  -10   -7    5      30.11      34.59       1.63     0.6486   0
   -9   -7    5       2.35       1.62       0.57     0.6078  -2
   -8   -7    5     226.63     230.20       5.78     0.5691   0
   -7   -7    5     128.93     134.97       3.69     0.5329   0
   -6   -7    5     102.13     100.82       2.92     0.4998   0
   -5   -7    5       8.08       8.05       0.57     0.4706   0
   -4   -7    5     197.96     191.22       3.81     0.4458   0
   -3   -7    5       4.04       5.39       0.47     0.4263   0
   -2   -7    5      12.70      14.93       0.68     0.4129   0
   -1   -7    5      21.92      24.04       0.72     0.4061   0
    0   -7    5     349.13     350.45       5.93     0.4064   0
    1   -7    5      63.06      63.98       1.42     0.4135   0
    2   -7    5      47.40      45.96       1.14     0.4274   0
    3   -7    5     276.76     269.52       5.18     0.4472   0
    4   -7    5     635.71     648.31      12.73     0.4722   0
    5   -7    5     213.00     217.21       4.81     0.5018   0
    6   -7    5      13.50      13.74       0.83     0.5350   0
    7   -7    5      80.90      80.57       2.28     0.5714   0
    8   -7    5       9.60       9.59       0.83     0.6102   0
    9   -7    5       2.30       2.09       0.59     0.6512   0
   10   -7    5      64.25      64.14       2.35     0.6938   0
   11   -7    5      12.75      13.21       1.17     0.7379   0
  -13   -6    5       0.04       0.73       0.84     0.7583  -2
  -12   -6    5      15.42      12.84       1.33     0.7119   0
  -11   -6    5      24.69      24.58       1.40     0.6665   0
  -10   -6    5     105.73     107.75       3.23     0.6224   0
   -9   -6    5      79.61      79.21       2.52     0.5800   0
   -8   -6    5      22.69      25.93       1.27     0.5394   0
   -7   -6    5     136.50     138.05       2.95     0.5013   0
   -6   -6    5      14.81      14.77       0.78     0.4663   0
   -5   -6    5     390.49     392.01       7.23     0.4349   0
   -4   -6    5      61.93      61.21       1.50     0.4083   0
   -3   -6    5      79.61      73.27       1.73     0.3872   0
   -2   -6    5     257.54     262.60       4.95     0.3726   0
   -1   -6    5     875.49     891.16      14.51     0.3654   0
    0   -6    5     126.30     128.55       2.38     0.3659   0
    1   -6    5       5.89       4.14       0.34     0.3741   0
    2   -6    5      65.48      70.98       1.49     0.3896   0
    3   -6    5     222.87     216.10       3.81     0.4115   0
    4   -6    5    2471.42    2308.42      43.38     0.4388   0
    5   -6    5      95.10      96.62       2.43     0.4707   0
    6   -6    5     209.98     206.43       4.75     0.5062   0
    7   -6    5      39.30      40.26       1.44     0.5446   0
    8   -6    5      94.40      88.82       2.48     0.5854   0
    9   -6    5     128.93     129.76       3.67     0.6281   0
   10   -6    5      76.88      77.05       2.61     0.6724   0
   11   -6    5      40.00      42.05       1.89     0.7179   0
   12   -6    5      13.54      12.11       1.16     0.7645   0
  -13   -5    5     796.29     770.14      20.09     0.7391   0
  -12   -5    5     106.84     105.06       3.81     0.6915   0
  -11   -5    5      36.04      37.89       1.69     0.6449   0
  -10   -5    5     208.21     217.86       5.52     0.5994   0
   -9   -5    5       2.40       2.27       0.57     0.5553   0
   -8   -5    5     225.97     222.76       4.42     0.5131   0
   -7   -5    5      35.92      31.77       1.02     0.4730   0
   -6   -5    5       8.43      10.14       0.61     0.4359   0
   -5   -5    5      32.41      36.96       1.16     0.4025   0
   -4   -5    5       6.78       8.19       0.51     0.3738   0
   -3   -5    5      72.67      70.20       1.58     0.3509   0
   -2   -5    5     554.77     547.58       8.92     0.3351   0
   -1   -5    5     390.79     395.94       6.67     0.3273   0
    0   -5    5     790.35     839.92      13.53     0.3282   0
    1   -5    5     298.36     303.87       5.10     0.3376   0
    2   -5    5     327.23     317.17       5.33     0.3550   0
    3   -5    5       1.34       1.48       0.25     0.3791   0
    4   -5    5       0.42       0.46       0.26     0.4089  -2
    5   -5    5     729.47     734.94      14.25     0.4431   0
    6   -5    5       0.91       1.04       0.40     0.4809  -2
    7   -5    5      29.32      31.17       1.22     0.5214   0
    8   -5    5       4.30       3.78       0.59     0.5641   0
    9   -5    5      36.14      35.82       1.57     0.6084   0
   10   -5    5       8.30       9.29       0.96     0.6542   0
   11   -5    5      40.53      40.71       1.82     0.7010   0
   12   -5    5      11.95      12.85       1.18     0.7487   0
  -13   -4    5      66.95      67.57       2.78     0.7229   0
  -12   -4    5      25.15      24.89       1.59     0.6744   0
  -11   -4    5       0.83       0.55       0.51     0.6266  -2
  -10   -4    5     145.07     143.78       3.88     0.5798   0
   -9   -4    5       3.91       4.95       0.53     0.5344   0
   -8   -4    5       0.76       0.70       0.33     0.4905  -2
   -7   -4    5     229.74     237.26       4.21     0.4487   0
   -6   -4    5       1.16       0.75       0.24     0.4096   0
   -5   -4    5      39.74      40.57       0.96     0.3741   0
   -4   -4    5     339.59     342.62       5.70     0.3433   0
   -3   -4    5     898.68     895.86      15.68     0.3186   0
   -2   -4    5     105.90      94.58       1.90     0.3014   0
   -1   -4    5    1553.01    1447.78      23.02     0.2930   0
    0   -4    5     770.86     741.01      12.73     0.2944   0
    1   -4    5       6.90       7.25       0.34     0.3052   0
    2   -4    5     169.67     182.21       3.16     0.3246   0
    3   -4    5     238.65     230.23       4.19     0.3511   0
    4   -4    5     195.03     189.59       3.85     0.3833   0
    5   -4    5      14.54      14.91       0.65     0.4199   0
    6   -4    5       8.08       9.27       0.63     0.4597   0
    7   -4    5      21.97      22.84       0.99     0.5022   0
    8   -4    5      78.78      77.64       2.40     0.5465   0
    9   -4    5     149.44     150.39       4.05     0.5924   0
   10   -4    5       2.68       1.49       0.61     0.6394  -2
   11   -4    5       0.76       0.65       0.60     0.6874  -2
   12   -4    5       4.76       4.15       0.86     0.7362   0
  -14   -3    5       9.04       7.35       2.49     0.7599  -2
  -13   -3    5       5.80       4.99       0.85     0.7099   0
  -12   -3    5       3.42       3.55       0.69     0.6606   0
  -11   -3    5       9.80       8.55       0.76     0.6119   0
  -10   -3    5      68.86      67.87       1.88     0.5641   0
   -9   -3    5     468.34     474.03       8.04     0.5175   0
   -8   -3    5      47.98      52.39       1.30     0.4722   0
   -7   -3    5       1.95       1.92       0.30     0.4289   0
   -6   -3    5     493.67     515.60       8.52     0.3881   0
   -5   -3    5       3.34       3.69       0.28     0.3507   0
   -4   -3    5      53.88      51.80       1.20     0.3179   0
   -3   -3    5     737.34     724.86      12.53     0.2914   0
   -2   -3    5     290.68     275.45       5.38     0.2728   0
   -1   -3    5       1.06       0.44       0.17     0.2640  -2
    0   -3    5     255.86     246.99       4.08     0.2658   0
    1   -3    5     183.77     189.87       3.20     0.2781   0
    2   -3    5    1242.72    1210.61      19.26     0.2996   0
    3   -3    5      38.22      33.19       0.89     0.3285   0
    4   -3    5      11.45      11.42       0.52     0.3630   0
    5   -3    5       2.27       1.53       0.30     0.4016   0
    6   -3    5     156.13     162.74       3.28     0.4434   0
    7   -3    5      40.90      40.69       1.21     0.4874   0
    8   -3    5      47.61      44.69       1.65     0.5332   0
    9   -3    5      57.52      54.25       1.93     0.5803   0
   10   -3    5      23.49      25.03       1.36     0.6284   0
   11   -3    5      25.77      24.29       1.44     0.6773   0
   12   -3    5       4.35       4.05       0.83     0.7269   0
  -13   -2    5       0.55       1.57       0.82     0.7004  -2
  -12   -2    5       0.06       0.92       0.55     0.6505  -2
  -11   -2    5      66.91      65.76       1.72     0.6011   0
  -10   -2    5       1.51       1.49       0.39     0.5526   0
   -9   -2    5      75.75      80.39       1.98     0.5051   0
   -8   -2    5      96.31      92.21       2.13     0.4588   0
   -7   -2    5      34.10      35.01       0.95     0.4143   0
   -6   -2    5     186.15     183.20       3.56     0.3722   0
   -5   -2    5     102.15     106.23       2.11     0.3333   0
   -4   -2    5     309.41     310.05       5.56     0.2990   0
   -3   -2    5      68.58      69.25       1.44     0.2710   0
   -2   -2    5      52.01      50.76       1.08     0.2513   0
   -1   -2    5     284.09     280.25       4.93     0.2421   0
    0   -2    5      40.97      41.00       0.82     0.2445   0
    1   -2    5    1147.55    1120.51      18.21     0.2582   0
    2   -2    5     167.24     162.74       3.04     0.2816   0
    3   -2    5     374.43     371.68       6.93     0.3124   0
    4   -2    5       9.58      11.56       0.52     0.3488   0
    5   -2    5      29.02      31.15       0.92     0.3891   0
    6   -2    5      32.97      33.46       1.01     0.4323   0
    7   -2    5      51.20      53.47       2.00     0.4776   0
    8   -2    5     116.90     109.05       2.73     0.5244   0
    9   -2    5      54.98      54.42       1.93     0.5724   0
   10   -2    5     149.03     146.27       4.00     0.6213   0
   11   -2    5      60.05      57.86       2.18     0.6709   0
   12   -2    5       1.55       1.56       0.88     0.7210  -2
  -13   -1    5      13.39      14.92       1.97     0.6944   0
  -12   -1    5     112.48     118.68       3.23     0.6441   0
  -11   -1    5       5.15       6.33       0.55     0.5945   0
  -10   -1    5     107.07     106.05       2.27     0.5455   0
   -9   -1    5      12.46      13.31       0.67     0.4975   0
   -8   -1    5       0.48       0.40       0.27     0.4507  -2
   -7   -1    5     444.20     455.50       7.63     0.4055   0
   -6   -1    5    1492.94    1541.13      24.62     0.3627   0
   -5   -1    5      10.50      10.70       0.43     0.3230   0
   -4   -1    5      20.46      21.60       0.58     0.2878   0
   -3   -1    5    2145.45    2101.56      39.81     0.2589   0
   -2   -1    5     899.25     870.47      14.88     0.2387   0
   -1   -1    5      58.90      61.25       1.12     0.2294   0
    0   -1    5      12.39      11.49       0.37     0.2324   0
    1   -1    5     227.25     226.22       4.10     0.2471   0
    2   -1    5      68.73      68.43       1.40     0.2718   0
    3   -1    5      14.82      13.58       0.51     0.3040   0
    4   -1    5    1887.59    1877.90      32.26     0.3415   0
    5   -1    5     121.50     123.46       2.49     0.3829   0
    6   -1    5       0.07       0.17       0.25     0.4270  -2
    7   -1    5     258.05     256.64       5.61     0.4730   0
    8   -1    5     247.54     248.07       5.38     0.5204   0
    9   -1    5      86.04      85.93       2.40     0.5689   0
   10   -1    5       5.05       6.00       0.92     0.6182   0
   11   -1    5       0.26       0.10       0.55     0.6682  -2
   12   -1    5       0.76       2.47       0.83     0.7186  -2
  -14    0    5       4.97       4.35       2.63     0.7427  -2
  -13    0    5       0.59       0.10       0.92     0.6920  -2
  -12    0    5       8.82       8.70       0.86     0.6417   0
  -11    0    5       1.22       1.01       0.47     0.5920  -2
  -10    0    5     146.48     141.21       3.15     0.5430   0
   -9    0    5       0.02       0.49       0.29     0.4950  -2
   -8    0    5     104.14     104.49       2.14     0.4481   0
   -7    0    5     273.55     276.45       4.82     0.4030   0
   -6    0    5     583.94     614.49      10.95     0.3600   0
   -5    0    5      13.56      14.98       0.52     0.3203   0
   -4    0    5     732.64     742.56      11.97     0.2851   0
   -3    0    5       1.68       1.06       0.20     0.2564   0
   -2    0    5    2996.95    2918.20      61.49     0.2363   0
   -1    0    5     495.55     434.89       8.83     0.2274   0
    0    0    5    1325.79    1190.84      21.43     0.2308   0
    1    0    5    3137.00    2916.23      54.65     0.2461   0
    2    0    5     260.22     261.04       4.81     0.2713   0
    3    0    5    2815.02    2735.08      43.18     0.3038   0
    4    0    5     685.97     683.07      11.97     0.3417   0
    5    0    5      78.29      87.57       2.10     0.3833   0
    6    0    5     558.89     578.98      11.39     0.4275   0
    7    0    5      56.62      60.84       1.90     0.4737   0
    8    0    5    1729.87    1695.64      32.41     0.5212   0
    9    0    5     802.18     818.26      16.11     0.5698   0
   10    0    5      60.50      65.22       2.12     0.6193   0
   11    0    5     129.69     120.38       4.07     0.6693   0
   12    0    5     138.65     130.06       4.41     0.7198   0
  -14    1    5      95.96      93.07       5.05     0.7438   0
  -13    1    5     124.90     116.08       3.69     0.6933   0
  -12    1    5     179.94     175.69       4.91     0.6433   0
  -11    1    5      62.64      65.60       1.89     0.5939   0
  -10    1    5      19.82      20.47       0.95     0.5452   0
   -9    1    5     216.16     220.88       4.47     0.4976   0
   -8    1    5    1010.08    1024.28      18.12     0.4512   0
   -7    1    5    3041.89    3002.12      51.70     0.4066   0
   -6    1    5     136.15     142.40       2.90     0.3645   0
   -5    1    5     177.09     172.60       3.34     0.3256   0
   -4    1    5     225.94     249.58       5.11     0.2914   0
   -3    1    5    1053.90    1046.61      19.92     0.2637   0
   -2    1    5    3702.81    3677.76      77.43     0.2446   0
   -1    1    5     249.83     257.30       4.61     0.2364   0
    0    1    5     479.40     431.70       7.60     0.2401   0
    1    1    5     223.59     211.44       3.84     0.2553   0
    2    1    5     949.33     893.76      17.09     0.2799   0
    3    1    5       2.32       2.42       0.28     0.3119   0
    4    1    5      76.16      69.20       1.54     0.3492   0
    5    1    5      32.89      29.41       0.90     0.3902   0
    6    1    5      20.48      19.58       0.86     0.4340   0
    7    1    5     167.71     173.20       3.90     0.4798   0
    8    1    5     719.09     704.10      13.93     0.5269   0
    9    1    5     123.37     124.17       3.12     0.5752   0
   10    1    5      43.16      42.46       1.83     0.6244   0
   11    1    5      16.64      17.59       1.41     0.6742   0
   12    1    5      43.19      40.29       2.15     0.7245   0
  -14    2    5      43.07      44.01       2.19     0.7483   0
  -13    2    5      23.82      25.63       1.64     0.6983   0
  -12    2    5     151.62     143.13       4.28     0.6488   0
  -11    2    5      59.30      59.79       2.32     0.6000   0
  -10    2    5     107.10     108.51       2.58     0.5521   0
   -9    2    5     382.14     394.69       8.20     0.5053   0
   -8    2    5     638.20     636.83      11.55     0.4599   0
   -7    2    5      24.57      25.17       0.90     0.4165   0
   -6    2    5       6.94       6.23       0.42     0.3756   0
   -5    2    5      12.04      12.40       0.54     0.3384   0
   -4    2    5     206.26     229.08       4.79     0.3059   0
   -3    2    5    1479.93    1482.28      28.16     0.2800   0
   -2    2    5     536.21     540.34      10.48     0.2625   0
   -1    2    5     507.23     521.69       9.74     0.2553   0
    0    2    5       2.29       1.35       0.22     0.2591   0
    1    2    5     113.89     112.15       2.18     0.2736   0
    2    2    5      11.84      12.88       0.44     0.2971   0
    3    2    5     540.27     535.50       9.49     0.3277   0
    4    2    5     665.35     684.48      12.36     0.3636   0
    5    2    5      65.21      60.32       1.53     0.4034   0
    6    2    5      12.40      12.23       0.61     0.4461   0
    7    2    5       4.97       6.02       0.59     0.4910   0
    8    2    5     302.82     291.09       6.21     0.5374   0
    9    2    5     110.03     103.26       3.16     0.5850   0
   10    2    5      68.73      63.14       2.35     0.6335   0
   11    2    5     163.47     161.90       4.64     0.6828   0
   12    2    5      47.06      44.22       2.29     0.7327   0
  -14    3    5       0.01       0.35       0.82     0.7561  -2
  -13    3    5       5.24       3.90       0.89     0.7068   0
  -12    3    5       7.74       6.93       1.01     0.6581   0
  -11    3    5       0.48       0.87       0.68     0.6102  -2
  -10    3    5       0.20       0.16       0.58     0.5633  -2
   -9    3    5      78.82      77.07       1.98     0.5177   0
   -8    3    5     145.81     146.17       3.14     0.4738   0
   -7    3    5     280.11     296.83       5.78     0.4320   0
   -6    3    5      12.44      13.83       0.64     0.3930   0
   -5    3    5     147.38     134.50       2.75     0.3579   0
   -4    3    5     163.10     151.03       2.99     0.3277   0
   -3    3    5     551.09     538.20       9.57     0.3039   0
   -2    3    5     661.32     665.50      11.69     0.2883   0
   -1    3    5     453.20     484.11       8.58     0.2821   0
    0    3    5      33.86      31.62       0.88     0.2859   0
    1    3    5       0.96       0.43       0.23     0.2993  -2
    2    3    5      43.96      46.09       1.03     0.3213   0
    3    3    5       0.88       0.06       0.24     0.3500  -2
    4    3    5      52.54      59.39       1.44     0.3841   0
    5    3    5       4.90       5.15       0.43     0.4223   0
    6    3    5     302.86     323.48       6.42     0.4635   0
    7    3    5       6.31       7.05       0.76     0.5069   0
    8    3    5       1.39       2.39       0.61     0.5522   0
    9    3    5      20.48      17.72       1.23     0.5988   0
   10    3    5      57.77      54.20       2.26     0.6464   0
   11    3    5      57.83      56.47       2.34     0.6949   0
   12    3    5      45.96      45.74       2.23     0.7441   0
  -14    4    5      37.85      37.85       2.14     0.7672   0
  -13    4    5      50.72      45.74       2.32     0.7188   0
  -12    4    5      21.14      19.83       1.66     0.6711   0
  -11    4    5     217.38     216.40       5.96     0.6244   0
  -10    4    5      32.12      35.82       1.86     0.5788   0
   -9    4    5      11.80      14.64       1.23     0.5347   0
   -8    4    5       1.35       1.29       0.35     0.4925   0
   -7    4    5       0.00       0.02       0.24     0.4527  -2
   -6    4    5      10.33      11.14       0.56     0.4159   0
   -5    4    5     447.79     445.05       8.13     0.3831   0
   -4    4    5      82.76      86.48       1.92     0.3553   0
   -3    4    5       7.72       9.35       0.49     0.3338   0
   -2    4    5     755.75     785.62      13.77     0.3199   0
   -1    4    5     150.88     159.21       3.13     0.3147   0
    0    4    5    1162.51    1131.94      19.67     0.3184   0
    1    4    5     478.38     462.17       7.66     0.3309   0
    2    4    5       0.01       0.23       0.21     0.3511  -2
    3    4    5     138.74     142.63       3.19     0.3779   0
    4    4    5     446.37     432.42       7.87     0.4099   0
    5    4    5       1.25       0.92       0.32     0.4461  -2
    6    4    5      58.93      60.00       1.83     0.4854   0
    7    4    5     171.69     173.15       4.16     0.5273   0
    8    4    5      24.43      22.88       1.34     0.5711   0
    9    4    5      29.47      29.30       1.58     0.6164   0
   10    4    5       2.82       2.76       0.80     0.6630   0
   11    4    5      51.13      55.55       2.38     0.7105   0
   12    4    5       7.40       8.46       1.17     0.7588   0
  -13    5    5       4.20       5.19       1.10     0.7340   0
  -12    5    5      41.92      41.85       2.20     0.6876   0
  -11    5    5       0.35       1.13       0.74     0.6422  -2
  -10    5    5      24.84      26.74       1.70     0.5982   0
   -9    5    5      63.09      60.15       2.44     0.5558   0
   -8    5    5       1.43       1.48       0.67     0.5155  -2
   -7    5    5      54.25      55.06       1.59     0.4778   0
   -6    5    5     355.06     365.48       6.90     0.4433   0
   -5    5    5      44.55      44.10       1.24     0.4129   0
   -4    5    5      34.90      34.61       1.05     0.3875   0
   -3    5    5      12.07      13.14       0.63     0.3682   0
   -2    5    5     159.45     162.89       3.28     0.3560   0
   -1    5    5     402.87     394.83       7.24     0.3515   0
    0    5    5     178.80     170.65       3.17     0.3552   0
    1    5    5      63.99      64.92       1.47     0.3666   0
    2    5    5     154.76     144.99       2.74     0.3853   0
    3    5    5     185.18     179.65       3.28     0.4100   0
    4    5    5     128.11     127.92       3.13     0.4400   0
    5    5    5       5.14      15.08       1.05     0.4741   0
    6    5    5       2.49       2.16       0.58     0.5115   0
    7    5    5       0.11       0.63       0.54     0.5515  -2
    8    5    5      30.83      31.97       1.89     0.5937   0
    9    5    5      75.24      71.76       3.06     0.6376   0
   10    5    5      77.51      79.24       2.91     0.6829   0
   11    5    5       3.63       3.53       0.95     0.7292   0
  -13    6    5     196.43     185.41       5.59     0.7524   0
  -12    6    5      36.59      36.38       2.14     0.7072   0
  -11    6    5       1.17       1.15       0.81     0.6634  -2
  -10    6    5      37.78      39.89       2.12     0.6210   0
   -9    6    5       8.82       7.80       1.03     0.5805   0
   -8    6    5      14.44      15.96       1.32     0.5422   0
   -7    6    5      66.13      64.99       1.96     0.5067   0
   -6    6    5     378.19     378.76       7.18     0.4745   0
   -5    6    5     106.00     104.61       2.40     0.4465   0
   -4    6    5     247.12     244.10       4.81     0.4234   0
   -3    6    5       2.98       2.44       0.40     0.4060   0
   -2    6    5     556.70     537.71       9.78     0.3952   0
   -1    6    5     897.76     837.44      13.76     0.3914   0
    0    6    5      37.98      38.58       1.15     0.3949   0
    1    6    5       7.08       7.95       0.53     0.4055   0
    2    6    5      52.93      55.13       1.36     0.4227   0
    3    6    5      34.04      28.82       1.21     0.4456   0
    4    6    5     369.51     373.23       7.87     0.4735   0
    5    6    5     157.81     153.91       3.76     0.5055   0
    6    6    5     109.38     104.33       2.87     0.5410   0
    7    6    5       2.13       1.63       0.58     0.5792  -2
    8    6    5     460.95     469.20      11.18     0.6196   0
    9    6    5     116.06     117.94       3.75     0.6619   0
   10    6    5       0.12       0.03       0.70     0.7058  -2
   11    6    5      10.12       6.93       1.37     0.7509   0
  -12    7    5       2.49       1.77       0.92     0.7299  -2
  -11    7    5      86.46      82.31       3.26     0.6876   0
  -10    7    5       0.41       0.36       0.78     0.6470  -2
   -9    7    5      36.02      35.74       2.01     0.6083   0
   -8    7    5     160.56     155.59       4.67     0.5721   0
   -7    7    5     240.69     231.43       6.21     0.5387   0
   -6    7    5      66.17      65.72       1.99     0.5088   0
   -5    7    5     110.19     112.61       2.62     0.4830   0
   -4    7    5      53.08      55.95       1.63     0.4619   0
   -3    7    5     263.73     266.57       5.55     0.4463   0
   -2    7    5     825.98     829.59      13.73     0.4367   0
   -1    7    5     749.36     731.72      12.19     0.4335   0
    0    7    5      13.50      12.89       0.70     0.4369   0
    1    7    5     321.88     322.87       5.72     0.4468   0
    2    7    5     111.76     103.85       2.49     0.4626   0
    3    7    5      17.48      19.24       1.08     0.4839   0
    4    7    5       9.41       8.15       0.80     0.5099   0
    5    7    5      44.37      44.11       1.69     0.5399   0
    6    7    5      49.33      47.27       1.81     0.5734   0
    7    7    5     225.50     226.43       5.38     0.6097   0
    8    7    5      10.85       9.64       1.00     0.6484   0
    9    7    5       8.14       4.18       1.17     0.6891   0
   10    7    5      18.30      17.27       1.90     0.7315   0
  -12    8    5       3.61       1.82       0.95     0.7552  -2
  -11    8    5      25.17      26.22       1.95     0.7146   0
  -10    8    5       1.45       1.08       0.85     0.6757  -2
   -9    8    5     218.69     208.48       5.99     0.6390   0
   -8    8    5     154.96     160.22       4.88     0.6048   0
   -7    8    5       3.79       2.86       0.84     0.5735   0
   -6    8    5      95.24      95.71       3.28     0.5457   0
   -5    8    5      28.00      29.19       1.30     0.5218   0
   -4    8    5     839.13     840.24      14.08     0.5026   0
   -3    8    5    1511.94    1454.07      24.53     0.4885   0
   -2    8    5     131.34     128.12       2.93     0.4799   0
   -1    8    5     305.34     298.93       5.42     0.4773   0
    0    8    5     315.09     307.15       5.55     0.4806   0
    1    8    5     236.15     229.61       4.73     0.4897   0
    2    8    5     292.85     286.25       5.90     0.5044   0
    3    8    5       9.32       9.70       0.95     0.5242   0
    4    8    5      18.49      17.83       1.17     0.5484   0
    5    8    5      24.80      26.66       1.43     0.5767   0
    6    8    5       0.04       0.08       0.55     0.6083  -2
    7    8    5     257.17     256.16       6.02     0.6428   0
    8    8    5      29.53      27.90       1.82     0.6798   0
    9    8    5       0.00       1.03       0.94     0.7188  -2
   10    8    5      64.25      62.44       3.36     0.7596   0
  -11    9    5      59.13      56.33       2.82     0.7440   0
  -10    9    5      22.46      21.49       1.56     0.7069   0
   -9    9    5      29.60      29.02       1.74     0.6720   0
   -8    9    5      47.81      41.78       1.98     0.6397   0
   -7    9    5      14.64      16.74       1.31     0.6104   0
   -6    9    5      56.55      60.91       2.54     0.5845   0
   -5    9    5      35.26      35.54       1.38     0.5625   0
   -4    9    5     294.54     294.66       5.96     0.5449   0
   -3    9    5       5.29       4.36       0.58     0.5321   0
   -2    9    5      29.15      26.16       1.10     0.5245   0
   -1    9    5       0.96       0.45       0.42     0.5222  -2
    0    9    5       0.00       0.54       0.46     0.5254  -2
    1    9    5      31.70      32.89       1.34     0.5340   0
    2    9    5      74.21      67.73       2.28     0.5477   0
    3    9    5       3.68       2.46       0.75     0.5661   0
    4    9    5      42.53      48.77       2.26     0.5888   0
    5    9    5      15.72      16.94       1.26     0.6153   0
    6    9    5       7.42       8.66       1.17     0.6452   0
    7    9    5       3.92       3.05       0.88     0.6780   0
    8    9    5      35.95      41.26       2.37     0.7133   0
    9    9    5       0.18       1.20       1.39     0.7508  -2
  -10   10    5       0.17       0.43       0.84     0.7402  -2
   -9   10    5      11.75      14.22       1.38     0.7072   0
   -8   10    5       0.21       0.61       0.67     0.6767  -2
   -7   10    5      73.46      72.08       2.66     0.6492   0
   -6   10    5      60.48      52.21       2.17     0.6250   0
   -5   10    5       4.91       6.48       0.93     0.6047   0
   -4   10    5     173.32     177.05       4.01     0.5885   0
   -3   10    5      45.66      42.79       1.57     0.5768   0
   -2   10    5      48.16      49.35       1.71     0.5700   0
   -1   10    5      48.31      46.32       1.68     0.5681   0
    0   10    5      13.15      11.46       0.94     0.5712   0
    1   10    5      29.24      28.32       1.32     0.5793   0
    2   10    5      34.05      29.04       1.55     0.5921   0
    3   10    5       8.16       7.33       1.01     0.6093   0
    4   10    5       4.20       4.11       1.05     0.6306   0
    5   10    5      87.95      83.47       3.31     0.6556   0
    6   10    5       1.96       2.33       1.02     0.6839  -2
    7   10    5      86.22      78.03       3.25     0.7151   0
    8   10    5       9.63      11.69       1.42     0.7487   0
   -9   11    5      40.53      38.27       2.11     0.7440   0
   -8   11    5      33.45      33.25       1.98     0.7153   0
   -7   11    5      10.60       9.71       1.25     0.6894   0
   -6   11    5       7.84       6.44       0.99     0.6669   0
   -5   11    5      33.74      34.72       1.88     0.6480   0
   -4   11    5       1.81       1.45       0.73     0.6331  -2
   -3   11    5     119.78     117.38       3.31     0.6225   0
   -2   11    5       1.32       1.80       0.64     0.6163  -2
   -1   11    5      81.74      81.38       2.41     0.6147   0
    0   11    5       4.45       4.55       0.75     0.6177   0
    1   11    5     141.48     142.92       3.93     0.6253   0
    2   11    5      28.85      26.38       1.80     0.6374   0
    3   11    5       0.45       0.80       0.80     0.6536  -2
    4   11    5      68.55      64.82       2.91     0.6736   0
    5   11    5      25.66      25.18       1.96     0.6972   0
    6   11    5       6.67       8.78       1.39     0.7240   0
    7   11    5      18.13      16.34       1.77     0.7537   0
   -8   12    5      50.49      49.95       2.41     0.7552   0
   -7   12    5      18.63      15.71       1.49     0.7310   0
   -6   12    5      15.13      16.08       1.44     0.7099   0
   -5   12    5      31.69      32.09       1.83     0.6923   0
   -4   12    5      18.24      18.87       1.65     0.6786   0
   -3   12    5       0.38       0.71       0.77     0.6688  -2
   -2   12    5      16.36      15.98       1.21     0.6631   0
   -1   12    5      12.15      11.67       1.13     0.6618   0
    0   12    5      18.42      16.47       1.27     0.6648   0
    1   12    5     402.11     404.37      10.21     0.6720   0
    2   12    5       2.21       2.36       1.05     0.6834  -2
    3   12    5      51.59      50.26       2.58     0.6987   0
    4   12    5     229.28     232.20       6.72     0.7176   0
    5   12    5      28.79      25.07       2.01     0.7400   0
    6   12    5     167.14     165.20       5.39     0.7654   0
   -6   13    5       1.94       1.56       1.08     0.7538  -2
   -5   13    5       1.61       2.91       1.08     0.7375  -2
   -4   13    5       4.26       2.15       1.01     0.7247  -2
   -3   13    5       5.29       4.43       1.14     0.7156   0
   -2   13    5       0.36       1.52       0.98     0.7105  -2
   -1   13    5       0.02       0.61       0.88     0.7094  -2
    0   13    5       6.75       6.68       1.25     0.7124   0
    1   13    5       8.05       8.05       1.30     0.7193   0
    2   13    5      52.43      54.94       2.79     0.7300   0
    3   13    5      12.03      10.55       1.60     0.7445   0
    4   13    5      19.95      18.74       1.86     0.7624   0
   -3   14    5       6.32       6.36       1.37     0.7630   0
   -2   14    5      58.56      59.29       3.22     0.7583   0
   -1   14    5      32.63      36.60       3.25     0.7574   0
    0   14    5      16.25      17.25       2.45     0.7603   0
    1   14    5     429.03     412.05      12.09     0.7669   0
   -4  -14    6      22.12      21.65       1.74     0.7618   0
   -3  -14    6       3.72       2.60       0.96     0.7503  -2
   -2  -14    6      35.15      40.42       2.35     0.7424   0
   -1  -14    6      37.06      36.85       2.23     0.7383   0
    0  -14    6      34.97      35.30       2.20     0.7381   0
    1  -14    6      21.54      21.98       2.11     0.7417   0
    2  -14    6       0.23       0.85       0.95     0.7491  -2
    3  -14    6       0.21       1.33       1.03     0.7603  -2
   -6  -13    6     156.64     158.22       4.64     0.7515   0
   -5  -13    6      19.28      17.74       1.42     0.7322   0
   -4  -13    6      10.83      14.55       1.27     0.7163   0
   -3  -13    6       0.32       1.27       0.79     0.7041  -2
   -2  -13    6      51.01      51.72       2.54     0.6958   0
   -1  -13    6     147.12     148.21       4.99     0.6916   0
    0  -13    6      28.96      31.93       2.02     0.6915   0
    1  -13    6       4.11       7.73       1.18     0.6956   0
    2  -13    6      16.85      18.64       1.45     0.7036   0
    3  -13    6       6.47       6.06       1.00     0.7156   0
    4  -13    6      25.68      26.43       1.73     0.7313   0
    5  -13    6      16.53      14.12       1.23     0.7505   0
   -8  -12    6       0.93       0.52       0.69     0.7592  -2
   -7  -12    6      36.49      36.06       1.83     0.7324   0
   -6  -12    6       6.28      11.36       1.16     0.7086   0
   -5  -12    6      17.06      17.12       1.35     0.6882   0
   -4  -12    6       0.20       0.63       0.66     0.6714  -2
   -3  -12    6       0.22       1.53       0.71     0.6586  -2
   -2  -12    6     103.11     108.44       3.39     0.6499   0
   -1  -12    6      10.66      12.70       1.34     0.6455   0
    0  -12    6      25.07      24.75       1.72     0.6456   0
    1  -12    6       2.71       1.36       0.66     0.6500  -2
    2  -12    6      77.59      79.41       2.63     0.6588   0
    3  -12    6      53.87      60.90       2.27     0.6718   0
    4  -12    6      34.14      36.19       1.72     0.6886   0
    5  -12    6       3.31       4.09       0.80     0.7091   0
    6  -12    6      41.96      42.81       1.92     0.7330   0
    7  -12    6      11.59      11.11       1.13     0.7598   0
   -9  -11    6      34.77      35.20       1.79     0.7509   0
   -8  -11    6       5.59       5.51       0.88     0.7200   0
   -7  -11    6       0.85       0.89       0.63     0.6918  -2
   -6  -11    6      11.60      11.53       1.10     0.6668   0
   -5  -11    6       1.60       1.85       0.71     0.6452  -2
   -4  -11    6      29.45      26.82       1.53     0.6274   0
   -3  -11    6       1.60       1.69       0.70     0.6138  -2
   -2  -11    6      71.61      69.77       2.80     0.6047   0
   -1  -11    6      23.24      26.28       1.20     0.6001   0
    0  -11    6      82.04      81.92       2.60     0.6004   0
    1  -11    6      55.56      54.89       1.85     0.6053   0
    2  -11    6     169.16     170.15       4.05     0.6149   0
    3  -11    6     101.31      97.80       3.01     0.6289   0
    4  -11    6       0.27       0.33       0.57     0.6471  -2
    5  -11    6       0.61       0.07       0.58     0.6690  -2
    6  -11    6      22.61      23.59       1.39     0.6943   0
    7  -11    6      11.09      11.65       1.02     0.7228   0
    8  -11    6       3.85       4.54       0.83     0.7539   0
  -10  -10    6      11.46      11.71       1.52     0.7496   0
   -9  -10    6      13.65      12.84       1.14     0.7147   0
   -8  -10    6      80.24      84.24       2.81     0.6823   0
   -7  -10    6     155.36     147.08       4.18     0.6527   0
   -6  -10    6       0.90       0.10       0.57     0.6262  -2
   -5  -10    6      39.25      38.69       1.82     0.6034   0
   -4  -10    6       0.01       0.13       0.49     0.5845  -2
   -3  -10    6     261.81     267.14       6.62     0.5700   0
   -2  -10    6      57.91      55.35       1.92     0.5603   0
   -1  -10    6       0.84       0.64       0.44     0.5556  -2
    0  -10    6       4.89       5.09       0.58     0.5560   0
    1  -10    6       5.15       6.11       0.69     0.5616   0
    2  -10    6     209.79     216.58       4.84     0.5721   0
    3  -10    6       1.00       0.63       0.55     0.5873  -2
    4  -10    6      32.82      33.94       1.39     0.6068   0
    5  -10    6       4.43       5.22       0.71     0.6303   0
    6  -10    6      48.15      51.41       1.80     0.6573   0
    7  -10    6       9.84      11.39       0.96     0.6874   0
    8  -10    6       0.08       0.67       0.59     0.7202  -2
    9  -10    6      73.52      72.53       2.36     0.7554   0
  -11   -9    6     117.96     118.79       4.51     0.7551   0
  -10   -9    6      51.85      54.57       2.20     0.7167   0
   -9   -9    6       6.00      18.04       1.51     0.6804   0
   -8   -9    6       0.54       0.06       0.52     0.6464  -2
   -7   -9    6       9.04       9.61       0.92     0.6152   0
   -6   -9    6      28.95      29.70       1.48     0.5872   0
   -5   -9    6     240.41     238.23       5.98     0.5629   0
   -4   -9    6     122.58     116.32       3.38     0.5428   0
   -3   -9    6       4.41       9.19       0.68     0.5274   0
   -2   -9    6     366.65     383.57       8.67     0.5171   0
   -1   -9    6     223.53     217.27       4.33     0.5122   0
    0   -9    6     274.73     302.33       5.78     0.5129   0
    1   -9    6       4.65       5.20       0.52     0.5191   0
    2   -9    6      27.79      26.36       1.04     0.5306   0
    3   -9    6      86.02      89.56       2.38     0.5471   0
    4   -9    6      69.96      68.55       2.02     0.5682   0
    5   -9    6     364.95     349.58       7.35     0.5934   0
    6   -9    6      92.88     112.61       2.96     0.6222   0
    7   -9    6     134.77     133.35       3.48     0.6541   0
    8   -9    6       0.72       1.07       0.57     0.6886  -2
    9   -9    6      77.46      88.17       2.90     0.7255   0
   10   -9    6     110.85     105.71       3.33     0.7643   0
  -12   -8    6       1.17       1.41       0.95     0.7675  -2
  -11   -8    6      84.19      71.94       3.23     0.7259   0
  -10   -8    6      64.33      62.66       2.33     0.6860   0
   -9   -8    6       0.00       0.50       0.53     0.6481  -2
   -8   -8    6       7.85       7.29       0.81     0.6125   0
   -7   -8    6      16.42      18.88       1.14     0.5797   0
   -6   -8    6      23.29      22.01       1.23     0.5501   0
   -5   -8    6      31.87      36.30       1.33     0.5242   0
   -4   -8    6       2.16       2.59       0.48     0.5028   0
   -3   -8    6       0.57       0.23       0.36     0.4863  -2
   -2   -8    6     475.30     451.25       9.00     0.4754   0
   -1   -8    6      42.62      42.07       1.24     0.4702   0
    0   -8    6     160.15     174.14       3.50     0.4711   0
    1   -8    6      20.38      21.99       0.76     0.4781   0
    2   -8    6     133.20     129.42       2.85     0.4908   0
    3   -8    6       7.61       9.74       0.73     0.5088   0
    4   -8    6     553.79     556.16      11.06     0.5316   0
    5   -8    6     381.71     379.01       7.81     0.5586   0
    6   -8    6       5.03       5.89       0.73     0.5893   0
    7   -8    6      24.30      26.07       1.23     0.6230   0
    8   -8    6       0.20       0.34       0.49     0.6593  -2
    9   -8    6      10.28       8.27       0.93     0.6979   0
   10   -8    6      33.51      33.21       1.69     0.7383   0
  -12   -7    6     863.62     851.92      22.22     0.7420   0
  -11   -7    6     332.05     331.19       8.10     0.6991   0
  -10   -7    6      31.13      29.50       1.51     0.6578   0
   -9   -7    6       7.93       7.69       0.84     0.6183   0
   -8   -7    6       3.52       2.88       0.60     0.5810   0
   -7   -7    6     106.91     110.92       3.17     0.5465   0
   -6   -7    6     204.96     205.43       4.53     0.5152   0
   -5   -7    6     193.93     198.59       4.76     0.4877   0
   -4   -7    6     146.84     147.71       3.37     0.4648   0
   -3   -7    6       3.70       3.89       0.49     0.4472   0
   -2   -7    6      87.37      90.78       2.04     0.4354   0
   -1   -7    6    1565.17    1581.03      27.44     0.4300   0
    0   -7    6       4.76       5.28       0.39     0.4313   0
    1   -7    6      93.58      94.82       1.90     0.4391   0
    2   -7    6      53.45      53.36       1.28     0.4531   0
    3   -7    6       2.86       3.32       0.43     0.4727   0
    4   -7    6     251.41     251.08       5.32     0.4974   0
    5   -7    6      18.93      19.41       0.95     0.5264   0
    6   -7    6      12.20      13.04       0.84     0.5590   0
    7   -7    6      77.95      75.76       2.18     0.5946   0
    8   -7    6      68.33      65.92       2.04     0.6327   0
    9   -7    6       6.20       6.27       0.83     0.6730   0
   10   -7    6      18.39      22.35       1.37     0.7149   0
   11   -7    6       0.11       0.45       0.67     0.7583  -2
  -13   -6    6      29.90      27.33       2.13     0.7647   0
  -12   -6    6      11.18      19.90       1.59     0.7193   0
  -11   -6    6       0.68       0.49       0.59     0.6751  -2
  -10   -6    6      30.77      30.22       1.49     0.6323   0
   -9   -6    6     192.96     212.10       5.38     0.5913   0
   -8   -6    6       3.55       4.57       0.66     0.5524   0
   -7   -6    6     463.48     452.57       9.17     0.5161   0
   -6   -6    6     277.84     297.20       6.19     0.4830   0
   -5   -6    6      19.74      20.76       0.91     0.4539   0
   -4   -6    6     478.25     462.19       9.15     0.4294   0
   -3   -6    6     217.84     318.49       6.36     0.4105   0
   -2   -6    6     611.80     607.82       9.92     0.3979   0
   -1   -6    6      66.86      63.18       1.33     0.3922   0
    0   -6    6     198.21     327.20       8.37     0.3938   0
    1   -6    6       0.48       1.03       0.26     0.4026   0
    2   -6    6     336.79     343.74       5.79     0.4181   0
    3   -6    6    2341.65    2572.32      40.80     0.4395   0
    4   -6    6      93.34      96.27       2.38     0.4662   0
    5   -6    6     241.27     236.67       5.05     0.4972   0
    6   -6    6       0.11       5.69       0.60     0.5317   0
    7   -6    6       0.02       0.00       0.40     0.5692  -2
    8   -6    6     154.26     156.02       3.73     0.6091   0
    9   -6    6      18.50      20.64       1.24     0.6510   0
   10   -6    6      78.32      78.32       2.64     0.6944   0
   11   -6    6       0.69       0.55       0.63     0.7392  -2
  -13   -5    6      27.82      30.23       2.15     0.7459   0
  -12   -5    6     128.14     133.76       3.85     0.6994   0
  -11   -5    6     191.59     188.11       4.93     0.6540   0
  -10   -5    6      67.20      62.93       2.18     0.6099   0
   -9   -5    6     218.42     213.31       4.78     0.5675   0
   -8   -5    6       0.71       0.55       0.41     0.5270  -2
   -7   -5    6      60.73      64.85       1.82     0.4891   0
   -6   -5    6      20.86      21.43       0.91     0.4542   0
   -5   -5    6    1127.02    1092.93      20.83     0.4233   0
   -4   -5    6       7.54       7.55       0.53     0.3972   0
   -3   -5    6       0.49       0.56       0.27     0.3769  -2
   -2   -5    6       0.35       0.30       0.21     0.3635  -2
   -1   -5    6       1.92       1.95       0.25     0.3576   0
    0   -5    6     118.14     109.72       2.13     0.3596   0
    1   -5    6      74.31      75.70       1.50     0.3695   0
    2   -5    6     199.25     186.34       3.27     0.3865   0
    3   -5    6     270.86     261.46       4.47     0.4099   0
    4   -5    6       1.10       1.01       0.31     0.4386   0
    5   -5    6       0.23       0.56       0.35     0.4716  -2
    6   -5    6      60.76      63.11       1.79     0.5081   0
    7   -5    6       4.03       3.67       0.54     0.5474   0
    8   -5    6       1.27       1.36       0.53     0.5889  -2
    9   -5    6      11.45      12.30       1.00     0.6323   0
   10   -5    6       0.01       0.00       0.49     0.6771  -2
   11   -5    6      22.49      22.15       1.39     0.7230   0
  -13   -4    6       4.98       5.00       1.24     0.7301   0
  -12   -4    6      37.46      35.20       1.62     0.6827   0
  -11   -4    6       6.50       5.51       0.74     0.6363   0
  -10   -4    6       8.81       9.88       0.82     0.5910   0
   -9   -4    6     346.32     337.95       7.06     0.5473   0
   -8   -4    6      28.66      26.25       1.10     0.5054   0
   -7   -4    6       8.95       8.10       0.61     0.4659   0
   -6   -4    6      68.90      66.84       1.60     0.4295   0
   -5   -4    6      79.70      81.05       1.85     0.3969   0
   -4   -4    6      63.43      63.18       1.44     0.3692   0
   -3   -4    6       3.25       4.19       0.33     0.3476   0
   -2   -4    6     830.38     838.48      14.73     0.3332   0
   -1   -4    6    2245.84    2172.09      34.37     0.3270   0
    0   -4    6      71.79      69.68       1.36     0.3296   0
    1   -4    6     522.92     503.07       8.21     0.3406   0
    2   -4    6       5.72       7.11       0.34     0.3593   0
    3   -4    6      16.22      13.49       0.45     0.3846   0
    4   -4    6     320.51     322.98       5.99     0.4153   0
    5   -4    6      26.28      26.10       0.89     0.4502   0
    6   -4    6      90.89      87.23       2.32     0.4885   0
    7   -4    6      11.49      10.05       0.70     0.5295   0
    8   -4    6       0.31       0.51       0.46     0.5725  -2
    9   -4    6     212.52     202.30       5.11     0.6171   0
   10   -4    6      60.05      57.25       2.11     0.6631   0
   11   -4    6      76.23      77.11       2.65     0.7101   0
   12   -4    6       3.65       3.38       0.87     0.7580   0
  -14   -3    6      29.78      30.52       2.08     0.7664   0
  -13   -3    6     118.58     119.65       4.01     0.7175   0
  -12   -3    6      13.95      13.30       1.13     0.6694   0
  -11   -3    6     118.86     112.51       3.22     0.6221   0
  -10   -3    6       3.61       3.27       0.58     0.5760   0
   -9   -3    6     133.17     160.89       3.73     0.5312   0
   -8   -3    6     433.07     431.28       7.92     0.4881   0
   -7   -3    6      10.38       9.43       0.49     0.4473   0
   -5   -3    6      16.23      18.24       0.68     0.3754   0
   -4   -3    6      23.65      24.51       0.92     0.3462   0
   -3   -3    6      36.84      42.84       1.06     0.3234   0
   -2   -3    6       5.56       6.02       0.34     0.3082   0
   -1   -3    6      11.82      12.40       0.45     0.3019   0
    0   -3    6    1030.42     999.22      16.90     0.3050   0
    1   -3    6     964.71     911.71      14.61     0.3172   0
    2   -3    6       6.53       6.13       0.29     0.3375   0
    3   -3    6      57.47      89.02       2.04     0.3645   0
    4   -3    6       3.18       2.65       0.33     0.3970   0
    5   -3    6      22.77      25.65       0.87     0.4337   0
    6   -3    6       0.29       0.93       0.33     0.4735  -2
    7   -3    6       7.32       5.84       0.63     0.5159   0
    8   -3    6      25.43      25.14       1.49     0.5601   0
    9   -3    6     239.69     250.54       6.13     0.6058   0
   10   -3    6      74.71      75.30       2.51     0.6528   0
   11   -3    6       7.10       5.87       0.88     0.7006   0
   12   -3    6      16.30      19.27       1.61     0.7492   0
  -13   -2    6      52.72      52.29       3.16     0.7083   0
  -12   -2    6      39.54      39.25       1.71     0.6597   0
  -11   -2    6      10.44       9.26       0.77     0.6118   0
  -10   -2    6       9.99       9.45       0.69     0.5650   0
   -9   -2    6      10.35      10.19       0.57     0.5194   0
   -8   -2    6     253.05     246.55       4.78     0.4755   0
   -7   -2    6       2.50       1.34       0.35     0.4338   0
   -6   -2    6     268.09     279.47       5.21     0.3949   0
   -5   -2    6       1.85       1.74       0.28     0.3597   0
   -4   -2    6     118.79     121.28       2.38     0.3295   0
   -3   -2    6     584.55     581.09      10.09     0.3057   0
   -2   -2    6     400.24     397.70       6.95     0.2900   0
   -1   -2    6     280.67     263.57       4.67     0.2836   0
    0   -2    6      70.52      69.66       1.29     0.2872   0
    1   -2    6     218.26     209.46       3.84     0.3004   0
    2   -2    6       2.12       1.27       0.22     0.3221   0
    3   -2    6      26.98      29.98       0.83     0.3507   0
    4   -2    6     122.56     126.26       2.53     0.3846   0
    5   -2    6      18.75      18.48       0.70     0.4226   0
    6   -2    6      28.11      28.13       1.06     0.4636   0
    7   -2    6     122.68     130.20       3.10     0.5070   0
    8   -2    6       4.27       3.68       0.61     0.5521   0
    9   -2    6     166.20     170.61       4.42     0.5986   0
   10   -2    6     455.44     457.89      12.05     0.6462   0
   11   -2    6      17.28      15.45       1.16     0.6946   0
   12   -2    6      81.23      74.05       3.02     0.7438   0
  -13   -1    6      42.87      42.63       3.03     0.7027   0
  -12   -1    6     255.97     251.88       6.55     0.6537   0
  -11   -1    6      88.91      93.47       2.60     0.6056   0
  -10   -1    6     140.49     139.27       2.82     0.5584   0
   -9   -1    6       3.51       2.73       0.38     0.5124   0
   -8   -1    6     276.83     282.43       4.98     0.4681   0
   -7   -1    6     731.87     722.52      11.85     0.4258   0
   -6   -1    6    1535.28    1537.53      24.60     0.3864   0
   -5   -1    6       6.10       5.79       0.32     0.3507   0
   -4   -1    6     255.35     246.99       4.50     0.3199   0
   -3   -1    6    1142.83    1137.63      20.54     0.2957   0
   -2   -1    6    2847.07    2607.43      44.15     0.2798   0
   -1   -1    6     770.05     761.93      12.19     0.2735   0
    0   -1    6       4.19       3.99       0.24     0.2776   0
    1   -1    6     357.10     323.45       5.84     0.2916   0
    2   -1    6       9.79      10.84       0.42     0.3142   0
    3   -1    6     222.53     223.93       5.05     0.3437   0
    4   -1    6     154.94     157.90       3.05     0.3785   0
    5   -1    6       0.01       0.36       0.24     0.4173  -2
    6   -1    6      17.09      16.27       0.81     0.4590   0
    7   -1    6      13.08      11.74       0.85     0.5030   0
    8   -1    6       9.97       9.71       0.87     0.5486   0
    9   -1    6      13.08      11.90       0.94     0.5956   0
   10   -1    6      31.29      32.62       1.52     0.6435   0
   11   -1    6      43.30      42.74       1.83     0.6923   0
   12   -1    6      12.43       9.24       1.17     0.7417   0
  -14    0    6     175.92     158.99       6.93     0.7501   0
  -13    0    6       0.05       0.80       0.97     0.7006  -2
  -12    0    6      14.93      16.23       1.34     0.6516   0
  -11    0    6     322.46     323.33       7.06     0.6035   0
  -10    0    6       2.14       2.04       0.57     0.5563   0
   -8    0    6     705.84     733.81      12.11     0.4660   0
   -7    0    6    1285.07    1291.10      20.83     0.4238   0
   -6    0    6     560.52     575.28       9.47     0.3844   0
   -5    0    6      52.96      60.82       1.29     0.3488   0
   -4    0    6      87.98      95.21       1.97     0.3181   0
   -3    0    6       1.38       3.97       0.42     0.2941   0
   -2    0    6    1038.46    1021.79      19.43     0.2784   0
   -1    0    6     111.96     111.46       2.12     0.2725   0
    0    0    6     221.01     217.44       3.93     0.2770   0
    1    0    6      82.58      77.94       1.59     0.2914   0
    2    0    6      13.01      13.52       0.47     0.3143   0
    3    0    6     395.37     400.85       6.58     0.3441   0
    4    0    6     317.18     308.19       5.64     0.3791   0
    5    0    6     260.10     266.96       5.53     0.4181   0
    6    0    6      79.06     151.65       7.70     0.4599   0
    7    0    6    1056.36    1084.91      20.89     0.5040   0
    8    0    6      21.97      20.61       1.04     0.5498   0
    9    0    6     359.56     368.81       7.75     0.5968   0
   10    0    6      41.29      41.75       2.02     0.6448   0
   11    0    6     159.21     152.58       4.91     0.6936   0
   12    0    6      28.66      33.09       2.03     0.7431   0
  -14    1    6      15.06      15.92       1.98     0.7514   0
  -13    1    6      94.48      88.68       3.85     0.7021   0
  -12    1    6       6.52       7.61       0.96     0.6535   0
  -11    1    6      95.23      96.43       3.04     0.6056   0
  -10    1    6     190.88     183.89       4.38     0.5588   0
   -9    1    6      13.68      13.57       0.88     0.5133   0
   -8    1    6    1063.96    1074.85      19.00     0.4694   0
   -7    1    6     518.26     545.12       9.88     0.4278   0
   -6    1    6     537.96     548.89       9.84     0.3890   0
   -5    1    6      19.67      21.95       0.88     0.3541   0
   -4    1    6       7.03      11.30       0.60     0.3243   0
   -3    1    6     121.97     117.42       2.61     0.3011   0
   -2    1    6     916.95     880.10      17.69     0.2862   0
   -1    1    6     827.37     804.13      13.96     0.2808   0
    0    1    6      78.99      79.89       1.63     0.2855   0
    1    1    6     603.01     553.51       9.97     0.2998   0
    2    1    6     323.43     295.11       5.42     0.3224   0
    3    1    6      41.33      41.96       1.09     0.3518   0
    4    1    6       7.62       5.25       0.41     0.3864   0
    5    1    6     439.66     434.95       8.12     0.4249   0
    6    1    6      67.04      66.06       1.81     0.4664   0
    7    1    6      24.00      22.97       1.18     0.5101   0
    8    1    6      20.68      21.71       1.06     0.5555   0
    9    1    6       2.91       3.67       0.72     0.6022   0
   10    1    6      42.40      41.97       1.87     0.6500   0
   11    1    6       8.26       9.18       1.15     0.6986   0
   12    1    6      21.01      19.07       1.57     0.7479   0
  -14    2    6     102.13      96.64       4.25     0.7561   0
  -13    2    6       2.75       1.87       1.20     0.7073  -2
  -12    2    6       3.45       3.89       0.82     0.6591   0
  -11    2    6      13.24      14.70       1.19     0.6119   0
  -10    2    6       0.14       0.34       0.46     0.5658  -2
   -9    2    6     325.19     322.16       6.96     0.5210   0
   -8    2    6      38.23      39.09       1.45     0.4781   0
   -7    2    6      25.76      23.21       0.86     0.4375   0
   -6    2    6      75.74      81.82       1.88     0.4000   0
   -5    2    6       0.35       0.51       0.33     0.3664  -2
   -4    2    6     155.48     153.44       3.40     0.3380   0
   -3    2    6    1711.14    1650.65      31.37     0.3161   0
   -2    2    6      39.72      40.41       1.18     0.3022   0
   -1    2    6       0.08       0.66       0.20     0.2975   0
    0    2    6     133.83     133.75       2.59     0.3022   0
    1    2    6       2.61       3.06       0.29     0.3161   0
    2    2    6     133.33     124.80       2.74     0.3379   0
    3    2    6    1028.31    1050.00      18.30     0.3663   0
    4    2    6      18.43      17.27       0.69     0.3999   0
    5    2    6      47.98      42.06       1.18     0.4375   0
    6    2    6      63.86      65.63       1.81     0.4781   0
    7    2    6      16.64      17.35       0.90     0.5210   0
    8    2    6       0.38       0.41       0.50     0.5657  -2
    9    2    6      59.86      55.40       2.15     0.6118   0
   10    2    6       0.25       0.84       0.59     0.6591  -2
   11    2    6       2.42       1.28       0.73     0.7072  -2
   12    2    6      59.85      57.70       2.70     0.7560   0
  -14    3    6       5.37       2.44       1.29     0.7641  -2
  -13    3    6       4.58       3.14       0.96     0.7159   0
  -12    3    6     178.81     178.28       5.16     0.6686   0
  -11    3    6      84.30      77.21       2.85     0.6222   0
  -10    3    6      39.51      36.22       1.82     0.5771   0
   -8    3    6     473.56     476.50       9.84     0.4919   0
   -7    3    6     132.40     129.28       3.21     0.4527   0
   -6    3    6     178.57     194.24       3.87     0.4168   0
   -5    3    6      92.29      92.73       2.40     0.3849   0
   -4    3    6     434.06     437.69       8.81     0.3583   0
   -3    3    6     243.40     265.68       5.53     0.3380   0
   -2    3    6       4.68       6.71       0.52     0.3254   0
   -1    3    6     308.06     301.38       5.52     0.3213   0
    0    3    6      32.57      30.39       0.88     0.3260   0
    1    3    6      40.41      38.50       1.01     0.3392   0
    2    3    6     340.95     333.16       5.62     0.3599   0
    3    3    6      44.51      48.93       1.28     0.3870   0
    4    3    6     193.51     192.16       3.79     0.4191   0
    5    3    6       3.57       4.90       0.47     0.4553   0
    6    3    6      72.38      83.22       1.97     0.4946   0
    7    3    6     433.33     444.89      10.37     0.5364   0
    8    3    6      11.14      13.17       1.07     0.5801   0
    9    3    6      13.61      11.93       1.08     0.6253   0
   10    3    6      12.48      13.47       1.20     0.6718   0
   11    3    6       6.20       5.37       0.97     0.7192   0
   12    3    6      18.39      19.21       1.66     0.7674   0
  -13    4    6       0.92       1.34       0.77     0.7280  -2
  -12    4    6      19.38      18.41       1.48     0.6817   0
  -11    4    6       5.88       4.95       0.91     0.6364   0
  -10    4    6      83.58      85.31       3.04     0.5925   0
   -9    4    6      42.69      44.53       2.05     0.5503   0
   -8    4    6     164.30     165.39       4.04     0.5103   0
   -7    4    6      91.32      98.27       2.66     0.4729   0
   -6    4    6       6.49       7.20       0.66     0.4388   0
   -5    4    6     109.27     114.37       2.86     0.4089   0
   -4    4    6     413.07     416.38       7.63     0.3842   0
   -3    4    6     260.75     251.12       4.78     0.3656   0
   -2    4    6     123.52     130.34       2.67     0.3543   0
   -1    4    6     246.07     246.47       4.67     0.3508   0
    0    4    6     558.22     527.99       9.46     0.3554   0
    1    4    6      18.02      19.66       0.69     0.3678   0
    2    4    6      43.89      44.78       1.13     0.3872   0
    3    4    6      40.57      37.62       1.12     0.4128   0
    4    4    6      75.14      71.82       1.75     0.4433   0
    5    4    6     116.48     110.83       2.81     0.4778   0
    6    4    6       8.71       7.41       0.71     0.5156   0
    7    4    6      46.52      44.25       1.85     0.5560   0
    8    4    6     278.82     280.58       7.07     0.5985   0
    9    4    6      51.73      53.81       2.22     0.6426   0
   10    4    6     132.12     128.08       4.00     0.6880   0
   11    4    6       7.68       8.50       1.15     0.7345   0
  -13    5    6       1.85       1.93       0.93     0.7433  -2
  -12    5    6      86.97      86.63       3.29     0.6981   0
  -11    5    6      94.13      93.80       3.39     0.6542   0
  -10    5    6      82.55      87.09       3.15     0.6117   0
   -9    5    6       3.80       2.83       0.79     0.5711   0
   -8    5    6      49.97      46.26       2.10     0.5328   0
   -7    5    6      69.92      71.50       2.19     0.4973   0
   -6    5    6     482.46     478.50       9.91     0.4653   0
   -5    5    6       1.59       1.71       0.47     0.4374   0
   -4    5    6      15.17      16.51       0.68     0.4146   0
   -3    5    6      56.81      54.80       1.46     0.3978   0
   -2    5    6       7.37       6.82       0.50     0.3876   0
   -1    5    6    2350.71    2252.47      38.90     0.3847   0
    0    5    6     509.78     494.19       8.30     0.3891   0
    1    5    6       0.26       0.12       0.26     0.4007  -2
    2    5    6     381.93     378.96       6.47     0.4189   0
    3    5    6      72.13      74.91       1.85     0.4428   0
    4    5    6       2.64       3.44       0.56     0.4716   0
    5    5    6      79.00      86.92       2.44     0.5044   0
    6    5    6       6.19       5.29       0.76     0.5406   0
    7    5    6     121.01     116.87       4.14     0.5794   0
    8    5    6      59.58      60.26       2.74     0.6204   0
    9    5    6       3.96       2.51       0.96     0.6632  -2
   10    5    6       0.01       0.35       0.71     0.7074  -2
   11    5    6       1.39       2.49       0.91     0.7528  -2
  -13    6    6       1.41       0.78       0.87     0.7617  -2
  -12    6    6       1.42       8.76       1.24     0.7178   0
  -11    6    6      25.15      22.89       1.74     0.6753   0
  -10    6    6       8.09       5.77       1.03     0.6344   0
   -9    6    6       1.61      15.51       1.69     0.5955   0
   -8    6    6      45.72      44.14       2.11     0.5590   0
   -7    6    6      91.88      92.31       3.14     0.5255   0
   -6    6    6     116.75     119.37       3.16     0.4955   0
   -5    6    6     210.09     214.30       4.95     0.4696   0
   -4    6    6      18.15      17.81       0.78     0.4487   0
   -3    6    6     167.43     161.98       3.40     0.4334   0
   -2    6    6    4721.61    4364.04      74.83     0.4243   0
   -1    6    6     394.92     401.36       7.46     0.4219   0
    0    6    6     861.99     832.20      13.70     0.4262   0
    1    6    6       0.00       0.31       0.31     0.4370  -2
    2    6    6     279.90     269.36       4.84     0.4540   0
    3    6    6     311.14     292.23       6.35     0.4763   0
    4    6    6     365.64     376.61       8.00     0.5034   0
    5    6    6      35.64      31.56       1.38     0.5345   0
    6    6    6     120.59     175.88       4.30     0.5689   0
    7    6    6      16.12      17.89       1.15     0.6060   0
    8    6    6     288.76     284.09       7.33     0.6455   0
    9    6    6       7.04      12.24       1.26     0.6869   0
   10    6    6      25.29      22.90       1.65     0.7298   0
  -12    7    6      32.04      34.52       2.18     0.7404   0
  -11    7    6       0.01       1.34       0.94     0.6993  -2
  -10    7    6      16.93      15.65       1.49     0.6601   0
   -9    7    6      72.81      74.77       3.05     0.6230   0
   -8    7    6      23.06      24.03       1.67     0.5884   0
   -7    7    6       0.01       0.27       0.57     0.5568  -2
   -6    7    6     566.64     550.80      12.83     0.5288   0
   -5    7    6      13.27      13.07       0.98     0.5048   0
   -4    7    6       8.56       7.61       0.59     0.4856   0
   -3    7    6      70.80      70.18       1.87     0.4717   0
   -2    7    6     107.80     114.69       2.47     0.4636   0
   -1    7    6      46.83      48.23       1.44     0.4616   0
    0    7    6      43.95      44.45       1.31     0.4658   0
    1    7    6      22.08      20.41       0.97     0.4759   0
    2    7    6      95.17      92.41       2.64     0.4917   0
    3    7    6     106.76      99.81       2.78     0.5126   0
    4    7    6      19.98      18.97       1.10     0.5381   0
    5    7    6     204.16     203.08       4.87     0.5674   0
    6    7    6      31.03      35.38       1.59     0.6001   0
    7    7    6     100.47     103.34       3.03     0.6356   0
    8    7    6       0.03       0.86       0.76     0.6735  -2
    9    7    6      14.24      16.44       1.83     0.7134   0
   10    7    6       0.18       1.25       1.00     0.7549  -2
  -12    8    6       9.38      10.60       1.45     0.7656   0
  -11    8    6      11.66      11.41       1.44     0.7261   0
  -10    8    6       0.13       0.61       0.80     0.6886  -2
   -9    8    6      10.62       9.80       1.28     0.6533   0
   -8    8    6      50.54      47.71       2.40     0.6205   0
   -7    8    6       4.03       4.08       0.91     0.5908   0
   -6    8    6       8.14       9.80       1.15     0.5646   0
   -5    8    6       4.79       5.06       0.90     0.5425   0
   -4    8    6       8.56       9.52       0.96     0.5248   0
   -3    8    6       4.04       5.09       0.57     0.5122   0
   -2    8    6     114.73     113.39       2.61     0.5049   0
   -1    8    6       0.47       0.46       0.40     0.5033  -2
    0    8    6      93.98      93.20       2.38     0.5073   0
    1    8    6       4.35       4.31       0.60     0.5168   0
    2    8    6      17.81      18.96       1.16     0.5316   0
    3    8    6      75.89      81.15       2.57     0.5512   0
    4    8    6      12.07      10.35       1.00     0.5751   0
    5    8    6      58.57      55.21       2.07     0.6028   0
    6    8    6      19.49      18.73       1.26     0.6338   0
    7    8    6       1.73       2.11       0.72     0.6677  -2
    8    8    6       3.94       2.71       1.09     0.7040  -2
    9    8    6      85.57      92.42       4.20     0.7424   0
  -11    9    6      28.85      26.65       2.02     0.7554   0
  -10    9    6      11.49      14.02       1.53     0.7195   0
   -9    9    6      29.92      36.20       2.21     0.6859   0
   -8    9    6       5.67       3.83       1.14     0.6549   0
   -7    9    6       8.66       8.93       1.21     0.6270   0
   -6    9    6      26.72      34.27       1.73     0.6026   0
   -5    9    6     219.07     221.68       5.41     0.5820   0
   -4    9    6      50.16      52.88       2.07     0.5658   0
   -3    9    6      11.71      12.18       0.98     0.5543   0
   -2    9    6      56.79      55.94       1.64     0.5478   0
   -1    9    6      70.89      67.89       2.03     0.5464   0
    0    9    6      69.66      77.00       2.18     0.5503   0
    1    9    6     588.91     572.42      10.75     0.5593   0
    2    9    6     119.71     125.15       3.46     0.5731   0
    3    9    6      28.98      42.02       1.86     0.5915   0
    4    9    6      13.38      11.10       1.13     0.6140   0
    5    9    6      14.90      14.86       1.26     0.6402   0
    6    9    6       2.26       3.94       1.01     0.6696   0
    7    9    6       0.00       0.87       0.80     0.7019  -2
    8    9    6      15.83      17.85       1.93     0.7367   0
  -10   10    6      33.93      37.52       2.11     0.7525   0
   -9   10    6     102.15      93.71       3.25     0.7206   0
   -8   10    6      40.46      41.32       2.09     0.6913   0
   -7   10    6      58.66      62.21       2.47     0.6651   0
   -6   10    6       3.84       2.39       0.87     0.6423  -2
   -5   10    6       2.07       0.67       0.77     0.6232  -2
   -4   10    6      50.29      52.02       2.13     0.6082   0
   -3   10    6       0.27       0.65       0.67     0.5977  -2
   -2   10    6      63.60      64.40       2.01     0.5918   0
   -1   10    6     186.71     182.73       4.14     0.5907   0
    0   10    6      30.17      31.05       1.41     0.5945   0
    1   10    6     172.91     173.78       4.47     0.6030   0
    2   10    6      16.59      16.22       1.26     0.6160   0
    3   10    6       3.40       2.39       0.81     0.6333  -2
    4   10    6      30.08      30.80       1.80     0.6545   0
    5   10    6      30.86      27.75       2.06     0.6793   0
    6   10    6      69.20      68.03       3.06     0.7072   0
    7   10    6       1.85       0.81       0.95     0.7380  -2
   -9   11    6      84.65      84.82       3.16     0.7570   0
   -8   11    6      44.86      46.50       2.29     0.7294   0
   -7   11    6      19.79      18.45       1.55     0.7047   0
   -6   11    6      45.51      40.60       2.02     0.6833   0
   -5   11    6       3.10       2.96       0.84     0.6656   0
   -4   11    6      40.35      42.38       1.98     0.6518   0
   -3   11    6      32.43      34.08       2.00     0.6421   0
   -2   11    6      30.09      28.22       1.79     0.6368   0
   -1   11    6      11.83      11.63       0.98     0.6359   0
    0   11    6      12.88      13.74       1.09     0.6396   0
    1   11    6      26.84      26.51       1.61     0.6476   0
    2   11    6      32.28      32.28       1.76     0.6599   0
    3   11    6      57.84      56.61       2.67     0.6763   0
    4   11    6       7.63       6.64       1.29     0.6963   0
    5   11    6       8.74       8.10       1.42     0.7198   0
    6   11    6       4.10       5.55       1.39     0.7463   0
   -8   12    6      40.75      36.10       2.11     0.7689   0
   -7   12    6     156.34     154.86       4.51     0.7456   0
   -6   12    6      25.68      28.45       1.80     0.7256   0
   -5   12    6      10.46       9.53       1.37     0.7091   0
   -4   12    6      21.47      20.65       1.75     0.6962   0
   -3   12    6     263.43     256.21       7.07     0.6873   0
   -2   12    6     118.23     122.15       4.29     0.6825   0
   -1   12    6     172.16     163.15       4.96     0.6819   0
    0   12    6       0.00       0.16       0.89     0.6854  -2
    1   12    6      26.36      27.93       1.98     0.6931   0
    2   12    6     396.45     385.25       9.94     0.7048   0
    3   12    6     633.61     668.55      15.99     0.7202   0
    4   12    6     335.54     336.15       9.01     0.7392   0
    5   12    6     124.07     126.45       4.49     0.7615   0
   -6   13    6       0.00       0.93       0.98     0.7689  -2
   -5   13    6       9.75       9.63       1.46     0.7534   0
   -4   13    6      40.99      39.54       2.34     0.7415   0
   -3   13    6      13.11      12.26       1.51     0.7333   0
   -2   13    6       0.42       2.56       1.09     0.7289  -2
   -1   13    6      48.15      47.39       3.63     0.7284   0
    0   13    6      26.92      19.96       2.57     0.7319   0
    1   13    6       4.52       2.92       1.41     0.7392  -2
    2   13    6     223.97     222.17       6.55     0.7503   0
    3   13    6      25.34      24.96       2.07     0.7649   0
   -3  -14    7       0.46       1.12       0.90     0.7634  -2
   -2  -14    7      99.31     106.32       4.00     0.7562   0
   -1  -14    7      86.94      96.08       3.74     0.7528   0
    0  -14    7      20.53      21.10       2.07     0.7532   0
    1  -14    7      20.49      21.21       2.06     0.7573   0
    2  -14    7       1.81       1.12       1.01     0.7652  -2
   -6  -13    7       4.48       5.09       0.94     0.7631   0
   -5  -13    7       9.21       9.34       1.25     0.7447   0
   -4  -13    7       5.22       5.23       0.97     0.7297   0
   -3  -13    7      15.41      15.24       1.47     0.7183   0
   -2  -13    7      16.95      17.35       1.57     0.7109   0
   -1  -13    7       5.04       3.91       0.99     0.7074   0
    0  -13    7       3.30       2.29       0.91     0.7079  -2
    1  -13    7      22.63      24.51       2.11     0.7125   0
    2  -13    7     117.26     122.42       4.12     0.7210   0
    3  -13    7      10.41      11.66       1.26     0.7333   0
    4  -13    7       0.06       0.58       0.74     0.7492  -2
    5  -13    7       4.47       6.65       1.06     0.7685   0
   -7  -12    7      36.47      38.05       1.86     0.7440   0
   -6  -12    7       7.61       8.80       1.06     0.7212   0
   -5  -12    7       6.61       5.38       0.92     0.7018   0
   -4  -12    7       3.54       2.03       0.72     0.6860  -2
   -3  -12    7      29.29      32.56       1.70     0.6741   0
   -2  -12    7      47.13      48.81       2.37     0.6662   0
   -1  -12    7      16.37      19.98       1.56     0.6627   0
    0  -12    7      11.76      13.13       1.06     0.6634   0
    1  -12    7      45.68      46.13       2.16     0.6684   0
    2  -12    7      17.94      16.25       1.37     0.6776   0
    3  -12    7      51.79      50.67       2.32     0.6908   0
    4  -12    7       8.01       8.74       1.12     0.7079   0
    5  -12    7       0.62       1.92       0.76     0.7284  -2
    6  -12    7       1.61       1.52       0.70     0.7522  -2
   -9  -11    7      91.27      93.91       3.14     0.7613   0
   -8  -11    7      75.37      73.06       2.63     0.7314   0
   -7  -11    7       1.95       1.96       0.74     0.7043  -2
   -6  -11    7      49.83      49.81       2.07     0.6804   0
   -5  -11    7      50.58      50.10       2.08     0.6599   0
   -4  -11    7      74.60      72.42       2.88     0.6433   0
   -3  -11    7      21.54      25.26       1.44     0.6307   0
   -2  -11    7      12.84      14.33       1.12     0.6225   0
   -1  -11    7      80.20      82.10       2.58     0.6188   0
    0  -11    7      50.43      48.52       1.85     0.6198   0
    1  -11    7       9.78       9.80       0.95     0.6253   0
    2  -11    7      76.06      75.17       2.84     0.6353   0
    3  -11    7       4.52       6.11       0.96     0.6495   0
    4  -11    7      68.60      70.53       2.42     0.6677   0
    5  -11    7      22.05      21.30       1.31     0.6897   0
    6  -11    7      99.79      92.31       2.96     0.7149   0
    7  -11    7     182.91     173.20       4.75     0.7431   0
  -10  -10    7     184.53     177.14       4.95     0.7596   0
   -9  -10    7      23.43      23.13       1.44     0.7259   0
   -8  -10    7      24.35      25.79       1.48     0.6946   0
   -7  -10    7       8.17       7.90       0.92     0.6662   0
   -6  -10    7       0.31       0.39       0.56     0.6410  -2
   -5  -10    7      11.84      10.51       0.99     0.6194   0
   -4  -10    7     116.89     110.73       3.74     0.6018   0
   -3  -10    7       2.31       2.23       0.55     0.5885   0
   -2  -10    7     108.60     108.67       2.77     0.5799   0
   -1  -10    7      63.45      64.70       1.92     0.5761   0
    0  -10    7       2.54       2.66       0.61     0.5772   0
    1  -10    7      15.53      16.22       1.08     0.5833   0
    2  -10    7       5.79       5.37       0.77     0.5942   0
    3  -10    7     114.60     121.17       3.42     0.6096   0
    4  -10    7       3.25       4.74       0.83     0.6291   0
    5  -10    7      11.20      10.77       0.87     0.6525   0
    6  -10    7     130.76     130.61       3.34     0.6793   0
    7  -10    7       3.95       2.88       0.71     0.7091   0
    8  -10    7      76.57      79.31       2.44     0.7415   0
  -11   -9    7     164.02     171.92       5.81     0.7648   0
  -10   -9    7     233.16     238.73       6.19     0.7275   0
   -9   -9    7     223.59     222.94       5.79     0.6923   0
   -8   -9    7      20.46      20.31       1.28     0.6596   0
   -7   -9    7      24.24      24.40       1.36     0.6298   0
   -6   -9    7      55.11      55.97       2.08     0.6032   0
   -5   -9    7     191.29     183.07       4.79     0.5804   0
   -4   -9    7      89.77      87.57       2.56     0.5617   0
   -3   -9    7      72.00      74.28       2.07     0.5477   0
   -2   -9    7       5.13       4.84       0.60     0.5386   0
   -1   -9    7       9.28      12.14       0.78     0.5347   0
    0   -9    7     261.60     265.73       5.62     0.5361   0
    1   -9    7     113.35     123.18       2.97     0.5429   0
    2   -9    7      77.53      77.03       2.38     0.5547   0
    3   -9    7     219.84     225.45       4.91     0.5713   0
    4   -9    7     225.98     222.77       4.90     0.5923   0
    5   -9    7     240.64     234.04       5.18     0.6172   0
    6   -9    7      47.77      46.01       1.64     0.6456   0
    7   -9    7      75.18      79.65       2.36     0.6770   0
    8   -9    7       0.42       0.88       0.59     0.7111  -2
    9   -9    7       7.86       8.87       1.00     0.7475   0
  -11   -8    7      11.90      11.43       1.11     0.7362   0
  -10   -8    7      31.15      31.59       1.63     0.6975   0
   -9   -8    7       0.00       0.75       0.57     0.6609  -2
   -8   -8    7      30.36      27.70       1.41     0.6268   0
   -7   -8    7      73.16      72.34       2.39     0.5955   0
   -6   -8    7     165.89     174.72       4.56     0.5675   0
   -5   -8    7       0.68       0.72       0.43     0.5433  -2
   -4   -8    7       0.54       0.97       0.44     0.5235  -2
   -3   -8    7      10.67      10.38       0.72     0.5086   0
   -2   -8    7      37.59      35.46       1.25     0.4989   0
   -1   -8    7      27.54      28.14       1.08     0.4950   0
    0   -8    7      67.98      70.68       1.80     0.4967   0
    1   -8    7       0.27       1.11       0.31     0.5042   0
    2   -8    7      21.64      26.24       0.95     0.5171   0
    3   -8    7       3.09       4.79       0.57     0.5351   0
    4   -8    7     465.88     454.13       9.17     0.5576   0
    5   -8    7     411.59     405.09       8.30     0.5842   0
    6   -8    7      42.63      39.87       1.48     0.6142   0
    7   -8    7       1.97       1.55       0.56     0.6474  -2
    8   -8    7      30.03      31.38       1.50     0.6831   0
    9   -8    7      24.35      27.90       1.49     0.7210   0
   10   -8    7      67.21      73.53       2.58     0.7607   0
  -12   -7    7     260.74     272.26       9.89     0.7518   0
  -11   -7    7     259.59     264.39       6.67     0.7101   0
  -10   -7    7       7.11       6.75       0.87     0.6700   0
   -9   -7    7     274.07     271.90       6.69     0.6320   0
   -8   -7    7     173.60     170.72       4.50     0.5964   0
   -7   -7    7      16.04      19.47       1.11     0.5635   0
   -6   -7    7      51.42      53.53       1.64     0.5340   0
   -5   -7    7      16.00      17.26       0.88     0.5085   0
   -4   -7    7       1.69       2.18       0.46     0.4875   0
   -3   -7    7       1.58       1.52       0.41     0.4716   0
   -2   -7    7     117.20     117.20       2.74     0.4615   0
   -1   -7    7      31.22      33.44       1.16     0.4574   0
    1   -7    7       8.66       8.55       0.47     0.4677   0
    2   -7    7      72.59      73.38       1.57     0.4818   0
    3   -7    7       3.77       4.22       0.50     0.5013   0
    4   -7    7     103.81     104.76       2.56     0.5254   0
    5   -7    7      21.49      23.62       1.05     0.5537   0
    6   -7    7       1.56       1.50       0.50     0.5856  -2
    7   -7    7      74.82      82.00       2.30     0.6204   0
    8   -7    7       0.45       0.33       0.53     0.6577  -2
    9   -7    7      38.80      37.60       1.70     0.6971   0
   10   -7    7      26.64      27.28       1.51     0.7383   0
  -12   -6    7      55.53      53.89       2.73     0.7295   0
  -11   -6    7      33.04      31.68       1.58     0.6866   0
  -10   -6    7      22.51      22.71       1.30     0.6453   0
   -9   -6    7       0.39       0.11       0.51     0.6059  -2
   -8   -6    7      58.71      58.79       1.82     0.5688   0
   -7   -6    7      14.29      15.79       0.86     0.5345   0
   -6   -6    7       5.93       5.91       0.59     0.5035   0
   -5   -6    7       6.68       7.38       0.64     0.4765   0
   -4   -6    7      37.81      41.52       1.31     0.4542   0
   -3   -6    7      59.30      61.01       1.65     0.4374   0
   -2   -6    7     188.89     187.72       3.99     0.4266   0
   -1   -6    7     197.91     187.57       3.30     0.4224   0
    0   -6    7      99.10      98.84       1.93     0.4250   0
    1   -6    7      96.91      94.71       1.85     0.4341   0
    2   -6    7      28.89      30.03       0.84     0.4495   0
    3   -6    7     180.16     178.91       3.51     0.4705   0
    4   -6    7      95.92      97.71       2.40     0.4964   0
    5   -6    7     160.29     161.47       3.64     0.5264   0
    6   -6    7     184.16     174.43       3.94     0.5600   0
    7   -6    7      88.75      93.57       2.49     0.5964   0
    8   -6    7       1.58       1.02       0.54     0.6353  -2
    9   -6    7      94.15      92.26       2.87     0.6762   0
   10   -6    7      19.33      17.66       1.22     0.7187   0
   11   -6    7       3.97       3.52       0.80     0.7626   0
  -13   -5    7      61.81      61.65       3.13     0.7554   0
  -12   -5    7       1.18       1.03       0.69     0.7102  -2
  -11   -5    7      62.41      57.80       2.35     0.6662   0
  -10   -5    7     117.61     111.70       3.24     0.6237   0
   -9   -5    7      18.73      17.20       0.99     0.5830   0
   -8   -5    7      60.62      62.17       1.85     0.5445   0
   -7   -5    7      21.11      20.69       1.02     0.5088   0
   -6   -5    7      59.36      57.78       1.64     0.4763   0
   -5   -5    7     154.75     151.16       3.36     0.4479   0
   -4   -5    7       8.32       8.30       0.57     0.4244   0
   -3   -5    7       2.20       2.24       0.32     0.4066   0
   -2   -5    7       6.15       7.02       0.42     0.3952   0
   -1   -5    7      13.46      13.48       0.48     0.3909   0
    0   -5    7      20.57      20.66       0.62     0.3939   0
    1   -5    7      52.43      58.29       1.29     0.4040   0
    2   -5    7     360.94     366.34       6.10     0.4207   0
    3   -5    7     164.73     166.13       3.27     0.4433   0
    4   -5    7      11.55      11.67       0.60     0.4709   0
    5   -5    7       1.93       2.11       0.42     0.5027   0
    6   -5    7       1.43       1.34       0.41     0.5379   0
    7   -5    7     221.86     230.58       5.61     0.5759   0
    8   -5    7       2.76       2.61       0.61     0.6163   0
    9   -5    7       4.58       4.05       0.73     0.6585   0
   10   -5    7       1.84       1.90       0.66     0.7022  -2
   11   -5    7      34.22      35.10       1.73     0.7472   0
  -13   -4    7      13.92      13.74       1.25     0.7401   0
  -12   -4    7      55.74      58.05       2.42     0.6940   0
  -11   -4    7       1.06       1.55       0.65     0.6491  -2
  -10   -4    7     294.89     282.98       6.12     0.6056   0
   -9   -4    7      22.91      23.72       1.09     0.5637   0
   -8   -4    7     189.38     193.13       4.30     0.5240   0
   -7   -4    7      68.44      65.70       1.82     0.4869   0
   -6   -4    7       3.42       4.21       0.48     0.4532   0
   -5   -4    7      40.83      41.70       1.13     0.4234   0
   -4   -4    7      98.46      96.92       2.04     0.3987   0
   -3   -4    7     372.33     361.88       6.55     0.3800   0
   -2   -4    7      42.73      41.38       1.03     0.3681   0
   -1   -4    7     224.80     212.53       3.90     0.3637   0
    0   -4    7     298.00     284.24       4.73     0.3672   0
    1   -4    7     244.56     234.73       3.97     0.3783   0
    2   -4    7      34.72      32.98       0.79     0.3964   0
    3   -4    7      74.23      74.93       1.67     0.4205   0
    4   -4    7      44.26      41.07       1.13     0.4497   0
    5   -4    7     213.09     201.74       4.07     0.4831   0
    6   -4    7      39.97      37.08       1.39     0.5198   0
    7   -4    7      22.84      21.72       1.14     0.5593   0
    8   -4    7       0.10       0.52       0.45     0.6009  -2
    9   -4    7      46.73      50.80       1.91     0.6443   0
   10   -4    7      48.72      47.95       1.94     0.6891   0
   11   -4    7      67.68      66.96       2.45     0.7350   0
  -13   -3    7      82.58      80.89       3.05     0.7280   0
  -12   -3    7      47.70      46.54       2.11     0.6812   0
  -11   -3    7     153.44     151.73       4.16     0.6355   0
  -10   -3    7     186.49     186.72       4.82     0.5912   0
   -9   -3    7       8.23       8.37       0.70     0.5484   0
   -8   -3    7      24.91      25.49       0.97     0.5077   0
   -7   -3    7     140.20     146.04       3.02     0.4695   0
   -6   -3    7    1423.01    1419.73      24.47     0.4346   0
   -5   -3    7    1586.05    1559.88      26.78     0.4038   0
   -4   -3    7      12.81      13.36       0.56     0.3781   0
   -3   -3    7      38.50      37.37       0.95     0.3585   0
   -2   -3    7       4.91       4.89       0.33     0.3462   0
   -1   -3    7       6.69       6.53       0.35     0.3419   0
    0   -3    7     112.96     111.84       2.16     0.3458   0
    1   -3    7     140.19     136.88       2.40     0.3579   0
    2   -3    7     132.80     138.12       2.68     0.3772   0
    3   -3    7      64.02      59.60       1.38     0.4027   0
    4   -3    7      41.76      43.93       1.16     0.4333   0
    5   -3    7     779.94     753.26      13.30     0.4681   0
    6   -3    7      57.26      60.19       1.71     0.5061   0
    7   -3    7       5.53       4.64       0.62     0.5467   0
    8   -3    7      31.08      29.12       1.34     0.5894   0
    9   -3    7      60.26      59.57       2.10     0.6337   0
   10   -3    7      24.77      21.56       1.31     0.6794   0
   11   -3    7      45.57      45.22       1.93     0.7261   0
  -13   -2    7       0.36       0.49       1.00     0.7192  -2
  -12   -2    7       1.87       1.32       0.61     0.6720  -2
  -11   -2    7       0.00       0.23       0.48     0.6258  -2
  -10   -2    7       4.73       3.51       0.57     0.5808   0
   -9   -2    7       5.70       6.10       0.58     0.5374   0
   -8   -2    7       0.80       0.71       0.35     0.4960  -2
   -7   -2    7      92.30      91.90       2.08     0.4571   0
   -6   -2    7    1054.79    1044.70      18.13     0.4214   0
   -5   -2    7       5.05       6.19       0.41     0.3898   0
   -4   -2    7     169.92     160.75       3.07     0.3633   0
   -3   -2    7     139.32     134.54       2.64     0.3432   0
   -2   -2    7     109.62     103.69       2.04     0.3306   0
   -1   -2    7    1250.28    1179.56      20.94     0.3264   0
    0   -2    7     357.92     335.84       5.50     0.3308   0
    1   -2    7     993.52     897.35      15.54     0.3437   0
    2   -2    7      67.60      66.23       1.66     0.3640   0
    3   -2    7      53.96      51.93       1.23     0.3906   0
    4   -2    7     685.93     662.17      11.97     0.4224   0
    5   -2    7    1454.76    1427.63      24.90     0.4582   0
    6   -2    7      11.77      11.56       0.72     0.4972   0
    7   -2    7      31.96      31.13       1.20     0.5387   0
    8   -2    7      61.63      56.99       2.24     0.5821   0
    9   -2    7     315.50     304.12       8.29     0.6271   0
   10   -2    7     973.32     962.06      20.98     0.6733   0
   11   -2    7       0.99       1.08       0.65     0.7206  -2
   12   -2    7      86.80      85.23       3.35     0.7686   0
  -14   -1    7       0.31       0.48       1.61     0.7621  -2
  -13   -1    7       6.09       6.31       1.21     0.7138   0
  -12   -1    7     207.76     202.93       6.41     0.6664   0
  -11   -1    7       5.60       6.64       0.94     0.6199   0
  -10   -1    7      31.39      32.52       1.34     0.5747   0
   -9   -1    7       0.87       0.57       0.40     0.5310  -2
   -8   -1    7      30.01      29.62       1.03     0.4892   0
   -7   -1    7    1569.54    1578.98      25.33     0.4500   0
   -6   -1    7     869.63     861.72      13.99     0.4139   0
   -5   -1    7       0.00       0.34       0.22     0.3819  -2
   -4   -1    7     809.69     811.88      14.07     0.3552   0
   -3   -1    7       8.29       9.40       0.40     0.3349   0
   -2   -1    7     198.88     198.39       3.61     0.3222   0
   -1   -1    7      20.53      17.62       0.53     0.3182   0
    0   -1    7     726.00     676.24      11.86     0.3231   0
    1   -1    7      85.74      81.07       1.65     0.3365   0
    2   -1    7     171.54     169.33       3.19     0.3575   0
    3   -1    7     382.00     376.17       6.73     0.3849   0
    4   -1    7     256.47     249.66       4.64     0.4173   0
    5   -1    7       2.88       2.49       0.42     0.4537   0
    6   -1    7     145.70     151.25       3.45     0.4933   0
    7   -1    7      30.77      30.94       1.18     0.5353   0
    8   -1    7     287.61     289.79       6.21     0.5791   0
    9   -1    7     210.78     203.36       5.13     0.6245   0
   10   -1    7      90.32      83.14       2.66     0.6711   0
   11   -1    7      58.50      63.75       2.71     0.7186   0
   12   -1    7       0.27       1.19       0.78     0.7669  -2
  -14    0    7      13.65      17.99       2.39     0.7603   0
  -13    0    7      14.30      16.37       1.80     0.7120   0
  -12    0    7      76.57      79.88       2.91     0.6646   0
  -11    0    7       0.31       0.35       0.63     0.6182  -2
  -10    0    7       1.06       0.86       0.66     0.5730  -2
   -9    0    7       3.25       3.66       0.49     0.5293   0
   -8    0    7     199.12     204.01       4.58     0.4877   0
   -7    0    7     235.36     239.54       5.18     0.4485   0
   -6    0    7       0.81       1.11       0.27     0.4125   0
   -5    0    7     192.85     186.74       4.02     0.3807   0
   -4    0    7    1261.15    1212.95      23.88     0.3541   0
   -3    0    7     184.50     178.56       3.74     0.3340   0
   -2    0    7     186.46     173.30       3.61     0.3217   0
   -1    0    7     461.93     427.74       7.63     0.3180   0
    0    0    7      28.99      29.58       0.76     0.3232   0
    1    0    7     111.61     106.30       2.08     0.3369   0
    2    0    7       7.05       6.05       0.34     0.3582   0
    3    0    7     264.38     272.57       5.19     0.3857   0
    4    0    7      47.96      42.88       1.12     0.4183   0
    5    0    7     128.26     118.60       2.77     0.4549   0
    6    0    7     119.27     121.73       2.90     0.4945   0
    8    0    7     146.93     143.16       3.46     0.5805   0
    9    0    7      18.08      17.28       1.05     0.6260   0
   10    0    7     127.59     124.44       4.17     0.6726   0
   11    0    7      20.35      19.98       1.55     0.7201   0
   12    0    7       2.69       3.69       0.94     0.7685   0
  -14    1    7      40.29      43.52       2.81     0.7618   0
  -13    1    7       1.90       0.70       1.08     0.7138  -2
  -12    1    7       6.76       7.87       1.37     0.6667   0
  -11    1    7       3.09       3.61       0.84     0.6206   0
  -10    1    7      91.13      88.07       2.52     0.5757   0
   -9    1    7      53.55      51.10       1.73     0.5325   0
   -8    1    7     395.09     392.83       8.20     0.4913   0
   -7    1    7     125.01     126.23       3.08     0.4526   0
   -6    1    7       7.00       6.69       0.58     0.4172   0
   -5    1    7      91.61      94.97       2.34     0.3861   0
   -4    1    7     807.02     783.79      15.19     0.3601   0
   -3    1    7      46.00      48.30       1.35     0.3407   0
   -2    1    7       2.68       1.75       0.31     0.3289   0
   -1    1    7     628.15     571.59      10.04     0.3256   0
    0    1    7    1247.66    1154.84      20.75     0.3310   0
    1    1    7     146.31     148.68       2.85     0.3447   0
    2    1    7      32.38      35.29       0.92     0.3658   0
    3    1    7      13.71      15.05       0.52     0.3931   0
    4    1    7     188.06     183.81       3.59     0.4253   0
    5    1    7     207.04     215.18       4.61     0.4616   0
    6    1    7     279.02     295.75       6.21     0.5009   0
    7    1    7     202.34     209.31       4.65     0.5426   0
    8    1    7      51.52      53.18       1.75     0.5863   0
    9    1    7       9.64       7.99       0.92     0.6315   0
   10    1    7      23.64      21.28       1.39     0.6778   0
   11    1    7       9.41       6.48       1.07     0.7252   0
  -14    2    7     123.45     117.27       4.87     0.7667   0
  -13    2    7      45.06      42.18       2.76     0.7191   0
  -12    2    7       0.16       0.99       0.87     0.6725  -2
  -11    2    7       1.42       1.47       0.69     0.6270  -2
  -10    2    7     101.38     105.10       2.92     0.5828   0
   -9    2    7      79.82      80.86       2.38     0.5403   0
   -8    2    7      17.23      19.45       1.03     0.5000   0
   -7    2    7     294.40     285.83       6.16     0.4622   0
   -6    2    7       6.22       5.96       0.58     0.4279   0
   -5    2    7       8.77       8.56       0.63     0.3978   0
   -4    2    7     433.56     430.47       8.66     0.3730   0
   -3    2    7       8.10       9.09       0.60     0.3546   0
   -2    2    7     353.72     354.16       7.13     0.3435   0
   -1    2    7       1.86       1.96       0.27     0.3406   0
    0    2    7      34.04      35.96       0.99     0.3461   0
    1    2    7     200.06     195.49       3.82     0.3595   0
    2    2    7      78.56      74.80       1.64     0.3800   0
    3    2    7     333.51     347.27       6.39     0.4066   0
    4    2    7      51.74      49.92       1.33     0.4381   0
    5    2    7     436.87     435.87       7.98     0.4735   0
    6    2    7       4.79       6.87       0.61     0.5121   0
    7    2    7      18.59      19.15       0.97     0.5532   0
    8    2    7      22.48      23.38       1.35     0.5963   0
    9    2    7      23.72      24.23       1.45     0.6409   0
   10    2    7      16.47      15.59       1.29     0.6868   0
   11    2    7       0.95       0.58       0.70     0.7337  -2
  -13    3    7       2.83       2.01       1.22     0.7279  -2
  -12    3    7      22.81      26.41       2.22     0.6821   0
  -11    3    7      14.08      13.97       1.23     0.6374   0
  -10    3    7      36.75      39.61       1.93     0.5941   0
   -9    3    7       0.94       0.84       0.52     0.5527  -2
   -8    3    7      93.84      97.32       2.99     0.5135   0
   -7    3    7       0.09       0.29       0.42     0.4771  -2
   -6    3    7     127.83     128.06       3.17     0.4441   0
   -5    3    7     451.69     466.99       9.47     0.4154   0
   -4    3    7     118.65     118.78       2.87     0.3920   0
   -3    3    7     222.95     213.56       4.62     0.3747   0
   -2    3    7      66.67      64.77       1.75     0.3646   0
   -1    3    7      87.80      94.14       2.04     0.3621   0
    0    3    7     977.21     953.40      18.26     0.3675   0
    1    3    7      18.15      15.95       0.64     0.3804   0
    2    3    7      11.55      10.62       0.50     0.4001   0
    3    3    7     206.26     202.59       3.99     0.4257   0
    4    3    7      37.98      37.95       1.16     0.4561   0
    5    3    7      16.11      18.50       0.85     0.4905   0
    6    3    7      52.76      58.70       2.09     0.5280   0
    7    3    7      93.43      92.33       2.93     0.5681   0
    8    3    7       8.70       7.74       0.94     0.6103   0
    9    3    7      65.73      68.78       2.57     0.6541   0
   10    3    7      58.04      58.74       2.43     0.6993   0
   11    3    7      33.47      30.15       1.82     0.7455   0
  -13    4    7       3.36       1.23       1.12     0.7401  -2
  -12    4    7       0.08       0.83       0.75     0.6951  -2
  -11    4    7      97.97      96.44       3.40     0.6515   0
  -10    4    7      12.50      10.86       1.17     0.6094   0
   -9    4    7       0.42       0.87       0.54     0.5693  -2
   -8    4    7     158.86     152.02       3.82     0.5315   0
   -7    4    7       8.87       9.55       0.79     0.4966   0
   -6    4    7       4.78       4.03       0.60     0.4652   0
   -5    4    7     235.71     227.70       5.05     0.4381   0
   -4    4    7     122.73     119.19       3.03     0.4162   0
   -3    4    7     235.53     238.21       5.15     0.4003   0
   -2    4    7      15.95      15.56       0.66     0.3911   0
   -1    4    7     648.02     616.53      11.00     0.3890   0
    0    4    7      20.71      19.86       0.81     0.3943   0
    1    4    7       7.11       7.06       0.47     0.4066   0
    2    4    7       8.93       7.91       0.47     0.4253   0
    3    4    7     363.12     360.43       6.73     0.4497   0
    4    4    7     622.97     588.98      10.66     0.4788   0
    5    4    7      93.00      94.56       2.58     0.5118   0
    6    4    7     151.97     145.39       4.06     0.5481   0
    7    4    7      50.64      57.39       2.20     0.5870   0
    8    4    7      52.46      51.36       2.14     0.6280   0
    9    4    7     355.49     358.16       8.94     0.6708   0
   10    4    7      16.71      15.82       1.39     0.7151   0
   11    4    7      26.51      27.17       1.80     0.7605   0
  -13    5    7      10.20      10.25       2.14     0.7554   0
  -12    5    7      30.48      29.97       1.95     0.7116   0
  -11    5    7     168.77     159.07       4.88     0.6691   0
  -10    5    7      10.21      11.07       1.26     0.6284   0
   -9    5    7      59.91      61.47       2.55     0.5897   0
   -8    5    7     365.88     356.92       7.80     0.5535   0
   -7    5    7     266.97     266.17       6.01     0.5203   0
   -6    5    7     372.90     386.99       8.23     0.4906   0
   -5    5    7     165.79     162.69       3.91     0.4653   0
   -4    5    7      78.01      74.96       2.18     0.4449   0
   -3    5    7     133.66     124.44       3.10     0.4302   0
   -2    5    7     116.87     121.25       2.63     0.4219   0
   -1    5    7     795.00     776.70      13.82     0.4203   0
    0    5    7     816.39     784.72      13.96     0.4254   0
    1    5    7      36.99      35.61       1.06     0.4371   0
    2    5    7      57.68      57.39       1.57     0.4548   0
    3    5    7      74.09      78.07       2.02     0.4778   0
    4    5    7     196.40     201.51       5.28     0.5055   0
    5    5    7       2.96       1.51       0.53     0.5371  -2
    6    5    7       1.34       1.63       0.65     0.5719  -2
    7    5    7      86.30      85.96       3.41     0.6095   0
    8    5    7      98.97     101.09       3.90     0.6492   0
    9    5    7      48.81      48.94       2.63     0.6909   0
   10    5    7       7.49       8.28       1.18     0.7341   0
  -12    6    7      78.35      76.88       3.29     0.7311   0
  -11    6    7      40.49      39.06       2.23     0.6900   0
  -10    6    7      58.94      53.70       2.55     0.6508   0
   -9    6    7      62.96      57.92       2.54     0.6137   0
   -8    6    7     373.79     372.35       9.27     0.5791   0
   -7    6    7      73.18      70.84       2.29     0.5476   0
   -6    6    7      24.03      25.80       1.31     0.5197   0
   -5    6    7      55.48      58.45       1.96     0.4960   0
   -4    6    7      94.01      93.50       2.63     0.4772   0
   -3    6    7     557.90     577.22      11.66     0.4638   0
   -2    6    7    1513.91    1485.08      25.97     0.4563   0
   -1    6    7      75.61      75.17       1.91     0.4550   0
    0    6    7      71.88      75.33       1.79     0.4599   0
    1    6    7       9.75       8.07       0.59     0.4710   0
    2    6    7      25.96      24.12       1.18     0.4876   0
    3    6    7      73.73      73.37       2.39     0.5094   0
    4    6    7      17.63      17.08       1.05     0.5356   0
    5    6    7      14.93      14.83       1.03     0.5657   0
    6    6    7       5.07       4.99       0.77     0.5990   0
    7    6    7       4.11       3.11       0.81     0.6351   0
    8    6    7       1.74       2.60       0.85     0.6736   0
    9    6    7       0.25       0.70       0.78     0.7139  -2
   10    6    7       6.66       7.33       1.18     0.7559   0
  -12    7    7       8.94       9.59       1.36     0.7535   0
  -11    7    7      55.44      51.37       2.63     0.7139   0
  -10    7    7      39.73      42.08       2.41     0.6762   0
   -9    7    7      12.16      11.22       1.32     0.6407   0
   -8    7    7       1.18       1.89       0.80     0.6078  -2
   -7    7    7       0.14       0.84       0.69     0.5781  -2
   -6    7    7       1.91       2.94       0.66     0.5519   0
   -5    7    7      16.62      19.59       1.21     0.5298   0
   -4    7    7     131.81     138.24       3.57     0.5124   0
   -3    7    7      52.66      51.78       1.84     0.5002   0
   -2    7    7      53.45      57.45       2.03     0.4934   0
   -1    7    7      78.23      76.62       1.88     0.4924   0
    0    7    7      17.56      18.24       0.86     0.4972   0
    1    7    7      20.49      21.04       1.02     0.5076   0
    2    7    7       1.42       0.65       0.51     0.5233  -2
    3    7    7      37.78      36.64       1.56     0.5438   0
    4    7    7       0.07       0.61       0.54     0.5686  -2
    5    7    7      14.60      16.26       1.14     0.5972   0
    6    7    7      39.65      36.26       1.68     0.6291   0
    7    7    7      30.03      59.59       4.28     0.6637   0
    8    7    7      10.96      12.64       1.36     0.7007   0
    9    7    7      71.63      74.72       3.01     0.7397   0
  -11    8    7       2.66       0.95       0.94     0.7404  -2
  -10    8    7     121.24     121.08       4.26     0.7042   0
   -9    8    7     108.82     111.14       3.95     0.6704   0
   -8    8    7      66.95      74.88       3.05     0.6392   0
   -7    8    7      17.23      12.99       1.34     0.6112   0
   -6    8    7      10.92      11.00       1.24     0.5866   0
   -5    8    7      48.59      44.42       1.85     0.5661   0
   -4    8    7      27.46      29.75       1.51     0.5501   0
   -3    8    7     201.67     201.84       4.44     0.5388   0
   -2    8    7      17.72      19.22       1.09     0.5328   0
   -1    8    7       1.86       2.06       0.49     0.5320   0
    0    8    7      78.67      77.34       2.13     0.5366   0
    1    8    7      40.53      37.99       1.84     0.5465   0
    2    8    7      29.09      30.84       1.51     0.5613   0
    3    8    7       0.99       0.38       0.58     0.5806  -2
    4    8    7     124.60     118.08       3.37     0.6041   0
    5    8    7       3.13       2.76       0.76     0.6312   0
    6    8    7      53.59      48.51       2.02     0.6616   0
    7    8    7       5.91       6.59       1.09     0.6947   0
    8    8    7      92.19      95.17       4.22     0.7303   0
    9    8    7       1.51       1.42       1.01     0.7679  -2
  -10    9    7       1.00       0.59       0.86     0.7347  -2
   -9    9    7       1.62       1.74       0.95     0.7025  -2
   -8    9    7     125.65     125.92       4.41     0.6730   0
   -7    9    7       3.92       4.07       1.00     0.6465   0
   -6    9    7      47.14      49.26       2.40     0.6235   0
   -5    9    7       7.83       6.83       0.96     0.6044   0
   -4    9    7       1.96       2.70       0.68     0.5896   0
   -3    9    7      19.16      18.52       1.19     0.5793   0
   -2    9    7       9.19       9.10       0.89     0.5738   0
   -1    9    7      30.48      32.62       1.59     0.5733   0
    0    9    7      40.23      37.76       1.49     0.5778   0
    1    9    7     299.39     287.90       6.56     0.5871   0
    2    9    7       5.05       4.70       0.84     0.6011   0
    3    9    7       0.97       0.89       0.68     0.6193  -2
    4    9    7      89.87      95.03       3.06     0.6415   0
    5    9    7       1.06       1.24       0.79     0.6673  -2
    6    9    7      26.16      23.16       1.55     0.6962   0
    7    9    7       0.89       0.08       0.88     0.7279  -2
    8    9    7      46.73      49.22       3.00     0.7621   0
  -10   10    7       0.77       1.14       0.92     0.7673  -2
   -9   10    7      75.27      71.29       2.84     0.7366   0
   -8   10    7      18.41      19.52       1.53     0.7087   0
   -7   10    7     287.44     289.53       6.99     0.6838   0
   -6   10    7      44.21      44.45       2.10     0.6622   0
   -5   10    7       0.03       0.84       0.68     0.6444  -2
   -4   10    7      26.11      26.23       1.58     0.6307   0
   -3   10    7      14.64      14.07       1.22     0.6212   0
   -2   10    7       2.18       1.74       0.70     0.6163  -2
   -1   10    7       3.69       2.82       0.74     0.6160   0
    0   10    7     305.81     297.71       7.86     0.6203   0
    1   10    7       2.45       3.14       0.83     0.6292   0
    2   10    7     125.58     122.47       3.57     0.6423   0
    3   10    7       2.48       1.92       0.80     0.6596  -2
    4   10    7     253.22     263.68       6.42     0.6807   0
    5   10    7    1223.96    1236.58      28.09     0.7051   0
    6   10    7      57.30      54.27       2.79     0.7327   0
    7   10    7      48.64      50.12       3.24     0.7630   0
   -8   11    7      25.68      24.32       1.77     0.7461   0
   -7   11    7     232.44     223.96       5.79     0.7226   0
   -6   11    7      36.80      35.61       1.95     0.7024   0
   -5   11    7      59.72      58.40       2.40     0.6858   0
   -4   11    7      19.05      19.31       1.64     0.6731   0
   -3   11    7      50.92      52.36       2.49     0.6644   0
   -2   11    7       5.34       7.00       1.06     0.6599   0
   -1   11    7      21.48      20.17       1.45     0.6598   0
    0   11    7       2.65       3.34       1.04     0.6639   0
    1   11    7       0.85       1.11       0.94     0.6724  -2
    2   11    7       2.03       1.53       0.88     0.6849  -2
    3   11    7      33.33      32.72       2.10     0.7012   0
    4   11    7       2.61       1.09       1.06     0.7212  -2
    5   11    7       9.20       9.62       1.50     0.7445   0
   -7   12    7     150.20     148.42       4.42     0.7628   0
   -6   12    7       3.67       3.93       1.10     0.7439   0
   -5   12    7      36.62      37.63       2.39     0.7283   0
   -4   12    7       4.36       3.81       1.09     0.7165   0
   -3   12    7      28.84      29.45       2.08     0.7085   0
   -2   12    7      45.58      46.72       2.42     0.7044   0
   -1   12    7      11.46      11.58       1.74     0.7044   0
    0   12    7     349.99     338.69       9.00     0.7085   0
    1   12    7      86.06      84.83       4.12     0.7165   0
    2   12    7     161.36     175.43       6.55     0.7284   0
    3   12    7     176.66     174.31       6.53     0.7439   0
    4   12    7      65.90      65.66       3.13     0.7629   0
   -4   13    7      15.49      13.41       1.62     0.7608   0
   -3   13    7       0.81       0.77       0.93     0.7534  -2
   -2   13    7      34.82      35.21       2.66     0.7497   0
   -1   13    7      54.00      52.24       3.88     0.7498   0
    0   13    7       5.19       4.21       1.61     0.7538  -2
    1   13    7       0.33       1.30       1.29     0.7615  -2
   -5  -13    8       1.29       1.05       0.68     0.7598  -2
   -4  -13    8       4.35       3.82       0.86     0.7457   0
   -3  -13    8     117.10     116.97       4.12     0.7352   0
   -2  -13    8      12.14      10.69       1.29     0.7285   0
   -1  -13    8       0.06       0.39       0.77     0.7257  -2
    0  -13    8       9.75      12.87       1.66     0.7268   0
    1  -13    8      26.37      26.97       1.68     0.7319   0
    2  -13    8      55.44      48.74       2.30     0.7408   0
    3  -13    8       0.97       1.31       0.75     0.7533  -2
   -7  -12    8       0.32       0.26       0.69     0.7582  -2
   -6  -12    8      79.96      80.87       2.80     0.7364   0
   -5  -12    8       7.91       7.61       0.98     0.7181   0
   -4  -12    8       2.29       2.71       0.75     0.7033   0
   -3  -12    8     107.86     109.05       3.36     0.6923   0
   -2  -12    8      22.74      22.42       1.64     0.6853   0
   -1  -12    8      72.47      71.78       2.91     0.6825   0
    0  -12    8       4.00       8.39       0.93     0.6838   0
    1  -12    8      31.54      34.23       1.83     0.6893   0
    2  -12    8       1.31       1.46       0.73     0.6989  -2
    3  -12    8       8.26       8.02       1.13     0.7123   0
    4  -12    8       4.02       4.25       0.87     0.7295   0
    5  -12    8      63.10      61.17       2.61     0.7501   0
   -8  -11    8      10.12      11.44       1.22     0.7455   0
   -7  -11    8      10.67      11.39       1.09     0.7196   0
   -6  -11    8      51.98      51.04       2.12     0.6968   0
   -5  -11    8       0.30       0.61       0.61     0.6775  -2
   -4  -11    8     143.74     144.04       4.07     0.6619   0
   -3  -11    8       8.66       8.60       0.93     0.6504   0
   -2  -11    8      40.49      43.18       1.57     0.6432   0
   -1  -11    8       0.39       0.00       0.51     0.6403  -2
    0  -11    8       4.78       4.03       0.76     0.6419   0
    1  -11    8      58.70      56.30       2.33     0.6479   0
    2  -11    8     108.01     114.36       3.81     0.6582   0
    3  -11    8       0.04       0.36       0.66     0.6726  -2
    4  -11    8       9.08      10.16       1.13     0.6909   0
    5  -11    8      50.73      48.66       2.24     0.7127   0
    6  -11    8     274.44     264.51       7.56     0.7378   0
    7  -11    8      81.69      85.53       2.84     0.7658   0
   -9  -10    8     124.83     120.90       4.07     0.7397   0
   -8  -10    8      42.27      40.35       2.01     0.7097   0
   -7  -10    8      21.87      22.38       1.50     0.6826   0
   -6  -10    8     210.10     213.31       5.53     0.6587   0
   -5  -10    8      34.11      33.85       1.60     0.6384   0
   -4  -10    8       2.47       2.62       0.66     0.6220   0
   -3  -10    8       0.00       0.21       0.44     0.6099  -2
   -2  -10    8     100.71     100.03       2.60     0.6023   0
   -1  -10    8      97.85     100.77       2.60     0.5994   0
    0  -10    8      11.69      11.08       0.92     0.6012   0
    1  -10    8       7.64       8.38       0.97     0.6078   0
    2  -10    8      30.42      31.96       1.69     0.6190   0
    3  -10    8       0.54       0.76       0.63     0.6344  -2
    4  -10    8       9.82      12.00       1.15     0.6539   0
    5  -10    8     154.77     154.14       4.16     0.6771   0
    6  -10    8     106.70     106.30       2.85     0.7036   0
    7  -10    8       0.37       0.38       0.58     0.7330  -2
    8  -10    8       1.68       2.19       0.74     0.7650  -2
  -10   -9    8     333.31     355.61       9.71     0.7410   0
   -9   -9    8       2.55       2.96       0.81     0.7071   0
   -8   -9    8      51.97      56.71       2.35     0.6758   0
   -7   -9    8       3.32       1.90       0.72     0.6474  -2
   -6   -9    8      70.80      68.17       2.34     0.6223   0
   -5   -9    8     271.01     266.76       6.52     0.6009   0
   -4   -9    8       0.89       0.45       0.45     0.5836  -2
   -3   -9    8      65.60      63.43       1.86     0.5709   0
   -2   -9    8     116.62     115.82       2.83     0.5630   0
   -1   -9    8      78.16      80.83       2.34     0.5600   0
    0   -9    8     327.15     325.90       6.81     0.5622   0
    1   -9    8      27.79      28.16       1.28     0.5694   0
    2   -9    8       8.03       7.24       0.91     0.5815   0
    3   -9    8      54.68      55.39       1.94     0.5981   0
    4   -9    8       0.00       0.39       0.44     0.6189  -2
    5   -9    8     156.21     156.19       3.70     0.6434   0
    6   -9    8       0.42       0.52       0.51     0.6714  -2
    7   -9    8      16.35      17.33       1.07     0.7023   0
    8   -9    8      24.71      25.85       1.42     0.7358   0
  -11   -8    8      84.63      81.36       3.15     0.7492   0
  -10   -8    8      40.95      43.75       2.18     0.7118   0
   -9   -8    8      80.46      78.49       2.89     0.6767   0
   -8   -8    8      45.14      48.06       2.06     0.6440   0
   -7   -8    8      69.25      63.88       2.20     0.6143   0
   -6   -8    8      82.89      81.95       2.27     0.5880   0
   -5   -8    8     321.99     334.21       6.96     0.5655   0
   -4   -8    8      13.98      31.85       1.49     0.5473   0
   -3   -8    8      19.60      20.67       0.97     0.5339   0
   -2   -8    8       3.18       2.54       0.43     0.5255   0
   -1   -8    8     228.33     223.82       4.79     0.5226   0
    1   -8    8      11.17      12.57       0.73     0.5330   0
    2   -8    8      35.85      35.76       1.22     0.5461   0
    3   -8    8     143.46     149.14       3.41     0.5639   0
    4   -8    8     177.78     244.59       5.56     0.5861   0
    5   -8    8      20.11      20.18       1.02     0.6121   0
    6   -8    8      25.62      26.06       1.17     0.6416   0
    7   -8    8     144.88     143.81       3.51     0.6740   0
    8   -8    8       4.09       5.11       0.79     0.7090   0
    9   -8    8      37.32      42.16       1.84     0.7462   0
  -12   -7    8      29.72      29.95       1.83     0.7641   0
  -11   -7    8       6.97       6.94       1.02     0.7238   0
  -10   -7    8     305.30     290.62       7.13     0.6852   0
   -9   -7    8      79.73      80.66       2.59     0.6487   0
   -8   -7    8       1.70       1.98       0.60     0.6148   0
   -7   -7    8      41.64      39.60       1.43     0.5837   0
   -6   -7    8      10.57      11.01       0.79     0.5561   0
   -5   -7    8      90.36      92.38       2.58     0.5325   0
   -4   -7    8     158.44     156.48       3.53     0.5133   0
   -3   -7    8     105.41     101.49       2.47     0.4992   0
   -2   -7    8      11.92      11.47       0.69     0.4905   0
   -1   -7    8     100.18     103.17       2.46     0.4875   0
    0   -7    8       0.16       0.17       0.28     0.4904  -2
    1   -7    8       5.42       4.89       0.40     0.4991   0
    2   -7    8       6.67       6.68       0.50     0.5132   0
    3   -7    8       6.86       6.10       0.56     0.5323   0
    4   -7    8       0.33       0.24       0.40     0.5559  -2
    5   -7    8       0.17       0.62       0.44     0.5835  -2
    6   -7    8       6.31       7.03       0.69     0.6145   0
    7   -7    8      10.54       8.38       0.85     0.6484   0
    8   -7    8      58.68      58.78       2.12     0.6849   0
    9   -7    8      50.83      54.14       2.07     0.7234   0
   10   -7    8       1.41       1.09       0.68     0.7638  -2
  -12   -6    8       0.93       0.61       0.66     0.7425  -2
  -11   -6    8      16.07      15.52       1.29     0.7011   0
  -10   -6    8      46.38      42.33       2.01     0.6613   0
   -9   -6    8       0.32       0.53       0.54     0.6236  -2
   -8   -6    8      79.57      77.56       2.32     0.5884   0
   -7   -6    8      53.53      57.68       1.74     0.5561   0
   -6   -6    8      23.26      24.33       1.05     0.5272   0
   -5   -6    8       2.68       2.30       0.46     0.5024   0
   -4   -6    8      16.59      15.91       0.79     0.4822   0
   -3   -6    8       0.18       0.24       0.33     0.4674  -2
   -2   -6    8      14.82      13.65       0.71     0.4583   0
   -1   -6    8       3.43       2.97       0.35     0.4553   0
    0   -6    8     315.22     311.87       5.67     0.4587   0
    1   -6    8       6.23       7.11       0.41     0.4681   0
    2   -6    8      69.41      75.23       1.72     0.4833   0
    3   -6    8     272.26     271.92       5.11     0.5038   0
    4   -6    8       0.01       0.27       0.35     0.5288  -2
    5   -6    8     128.58     119.99       2.87     0.5579   0
    6   -6    8       0.05       0.43       0.42     0.5905  -2
    7   -6    8       0.00       0.62       0.51     0.6259  -2
    8   -6    8      49.33      50.83       1.89     0.6637   0
    9   -6    8       8.51       6.31       0.84     0.7035   0
   10   -6    8      33.62      34.14       1.66     0.7451   0
  -13   -5    8       1.92       2.70       0.84     0.7677   0
  -12   -5    8     119.65     110.68       3.81     0.7238   0
  -11   -5    8      53.93      49.23       2.21     0.6814   0
  -10   -5    8      27.11      24.94       1.50     0.6405   0
   -9   -5    8     105.59     109.40       2.85     0.6017   0
   -8   -5    8       2.80       3.95       0.56     0.5653   0
   -7   -5    8      65.79      68.61       1.91     0.5318   0
   -6   -5    8       6.60       5.99       0.57     0.5017   0
   -5   -5    8     152.24     151.43       3.38     0.4757   0
   -4   -5    8     437.77     421.44       8.33     0.4546   0
   -3   -5    8      62.91      59.86       1.43     0.4391   0
   -2   -5    8       6.27       6.28       0.43     0.4296   0
   -1   -5    8      13.43      12.78       0.55     0.4267   0
    0   -5    8      29.35      31.82       0.80     0.4305   0
    1   -5    8     471.17     459.66       7.56     0.4407   0
    2   -5    8      20.30      21.57       0.65     0.4571   0
    3   -5    8     207.28     208.00       4.18     0.4789   0
    4   -5    8      46.89      50.32       1.34     0.5054   0
    5   -5    8      40.72      39.03       1.28     0.5359   0
    6   -5    8     213.87     206.20       5.05     0.5699   0
    7   -5    8      83.44      85.83       2.57     0.6067   0
    8   -5    8       6.55       7.20       0.80     0.6458   0
    9   -5    8       2.08       1.26       0.61     0.6868  -2
   10   -5    8     142.93     138.74       3.94     0.7295   0
  -13   -4    8       3.43       3.61       0.86     0.7528   0
  -12   -4    8       7.35      11.28       1.12     0.7082   0
  -11   -4    8      42.39      35.69       1.81     0.6649   0
  -10   -4    8      13.28      11.20       1.00     0.6232   0
   -9   -4    8      25.66      28.68       1.36     0.5834   0
   -8   -4    8      54.98      59.27       1.80     0.5459   0
   -7   -4    8     266.28     259.09       5.45     0.5113   0
   -6   -4    8      11.56      14.21       0.80     0.4801   0
   -5   -4    8      58.55      60.63       1.48     0.4532   0
   -4   -4    8      76.72      79.71       1.76     0.4312   0
   -3   -4    8     103.14      99.83       2.07     0.4150   0
   -2   -4    8      61.50      60.27       1.37     0.4052   0
   -1   -4    8       0.31       0.53       0.23     0.4024  -2
    0   -4    8     204.34     212.02       3.91     0.4066   0
    1   -4    8       0.43       0.11       0.20     0.4177  -2
    2   -4    8       5.88       5.58       0.41     0.4352   0
    3   -4    8      19.26      19.66       0.73     0.4582   0
    4   -4    8       6.54      11.93       0.60     0.4861   0
    5   -4    8       4.88       5.22       0.49     0.5180   0
    6   -4    8     238.45     237.01       5.65     0.5532   0
    7   -4    8      40.24      39.90       1.54     0.5912   0
    8   -4    8      98.01      91.51       2.74     0.6314   0
    9   -4    8      18.75      17.76       1.16     0.6735   0
   10   -4    8     206.03     201.34       5.25     0.7170   0
   11   -4    8     440.99     436.35      10.21     0.7619   0
  -13   -3    8       3.82       1.75       0.84     0.7411  -2
  -12   -3    8      96.73      91.34       3.27     0.6959   0
  -11   -3    8     109.59     105.79       3.19     0.6519   0
  -10   -3    8       3.42       4.13       0.68     0.6095   0
   -9   -3    8     367.83     354.57       8.29     0.5689   0
   -8   -3    8       4.13       5.44       0.67     0.5306   0
   -7   -3    8      99.75     104.16       2.31     0.4951   0
   -6   -3    8     932.78     921.88      16.08     0.4631   0
   -5   -3    8     925.93     900.12      15.65     0.4353   0
   -4   -3    8     733.40     701.83      12.25     0.4126   0
   -3   -3    8       7.32       8.66       0.45     0.3959   0
   -2   -3    8      47.21      45.68       1.09     0.3859   0
   -1   -3    8     831.83     823.22      15.81     0.3832   0
    0   -3    8       0.00       0.12       0.16     0.3879  -2
    1   -3    8     864.91     842.84      14.67     0.3998   0
    2   -3    8      17.15      16.55       0.68     0.4182   0
    3   -3    8     259.17     258.24       4.79     0.4424   0
    4   -3    8       6.10       7.64       0.49     0.4714   0
    5   -3    8       9.05      11.05       0.68     0.5044   0
    6   -3    8      10.41      10.25       0.76     0.5407   0
    7   -3    8      41.09      39.19       1.52     0.5796   0
    8   -3    8      52.09      51.28       1.85     0.6208   0
    9   -3    8       5.15       4.24       0.85     0.6637   0
   10   -3    8       0.35       1.48       0.66     0.7080  -2
   11   -3    8       0.78       0.85       0.67     0.7535  -2
  -13   -2    8      90.29      83.01       4.17     0.7327   0
  -12   -2    8       2.34       1.08       0.89     0.6871  -2
  -11   -2    8      53.18      52.30       2.07     0.6427   0
  -10   -2    8       8.12       8.19       0.82     0.5998   0
   -9   -2    8       0.14       0.74       0.43     0.5586  -2
   -8   -2    8     112.02     115.43       2.86     0.5198   0
   -7   -2    8      97.81     102.33       2.54     0.4837   0
   -6   -2    8     370.80     375.71       6.86     0.4511   0
   -5   -2    8     185.63     189.08       3.64     0.4228   0
   -4   -2    8      41.72      39.21       1.02     0.3996   0
   -3   -2    8       3.24       2.05       0.26     0.3826   0
   -2   -2    8       0.54       0.63       0.21     0.3725   0
   -1   -2    8     335.07     326.01       5.39     0.3700   0
    0   -2    8      83.45      78.72       1.62     0.3751   0
    1   -2    8      53.88      51.54       1.22     0.3876   0
    2   -2    8      69.42      67.67       1.48     0.4068   0
    3   -2    8      29.76      27.62       0.83     0.4318   0
    4   -2    8     171.08     172.64       3.36     0.4617   0
    5   -2    8       4.37       4.90       0.52     0.4956   0
    6   -2    8     270.99     268.21       5.81     0.5327   0
    7   -2    8      44.49      42.26       1.46     0.5724   0
    8   -2    8      88.34      84.41       2.56     0.6141   0
    9   -2    8     178.50     172.61       4.51     0.6576   0
   10   -2    8      63.59      59.11       2.18     0.7025   0
   11   -2    8      52.54      55.88       2.53     0.7485   0
  -13   -1    8      15.68      14.96       1.63     0.7278   0
  -12   -1    8      57.11      55.96       2.74     0.6819   0
  -11   -1    8      23.62      25.00       1.55     0.6373   0
  -10   -1    8     275.03     272.55       6.86     0.5942   0
   -9   -1    8     242.43     237.76       5.27     0.5528   0
   -8   -1    8      19.96      20.57       1.01     0.5137   0
   -7   -1    8      17.87      16.85       0.88     0.4774   0
   -6   -1    8      10.14      10.44       0.66     0.4445   0
   -5   -1    8       3.14       2.92       0.42     0.4160   0
   -4   -1    8     923.61     902.19      15.61     0.3927   0
   -3   -1    8     525.13     504.94       9.74     0.3756   0
   -2   -1    8      84.64      78.82       1.80     0.3656   0
   -1   -1    8      26.25      25.82       0.71     0.3633   0
    0   -1    8     435.56     426.78       7.92     0.3688   0
    1   -1    8      16.16      16.41       0.57     0.3818   0
    2   -1    8     113.77     108.18       2.27     0.4015   0
    3   -1    8     120.46     116.10       2.34     0.4271   0
    4   -1    8       7.53       7.08       0.54     0.4575   0
    5   -1    8      84.81      82.24       2.11     0.4919   0
    6   -1    8       7.08       6.43       0.57     0.5294   0
    7   -1    8      24.50      24.95       1.10     0.5695   0
    8   -1    8      24.90      23.04       1.13     0.6116   0
    9   -1    8     106.20      98.84       2.96     0.6554   0
   10   -1    8       6.96       6.82       0.87     0.7006   0
   11   -1    8       3.80       4.82       0.99     0.7468   0
  -13    0    8      68.19      65.71       6.31     0.7263   0
  -12    0    8       6.24       9.99       1.18     0.6805   0
  -11    0    8      15.92      17.74       1.38     0.6359   0
  -10    0    8     102.59      97.97       3.19     0.5928   0
   -9    0    8       9.20       8.77       0.96     0.5515   0
   -8    0    8      20.60      24.78       1.32     0.5125   0
   -7    0    8       6.21       6.56       0.78     0.4763   0
   -6    0    8     160.53     159.35       3.62     0.4436   0
   -5    0    8     129.34     140.69       3.18     0.4153   0
   -4    0    8       2.51       4.63       0.43     0.3922   0
   -3    0    8     431.33     435.89       9.71     0.3753   0
   -2    0    8     296.21     266.22       5.41     0.3656   0
   -1    0    8     127.17     126.33       2.48     0.3636   0
    0    0    8     214.47     211.84       3.93     0.3693   0
    1    0    8       0.33       0.50       0.23     0.3826  -2
    2    0    8     162.09     156.34       3.02     0.4025   0
    3    0    8       3.47       2.68       0.31     0.4282   0
    4    0    8      65.46      67.18       1.79     0.4588   0
    5    0    8      69.41      71.52       1.92     0.4933   0
    6    0    8       0.18       0.68       0.40     0.5309  -2
    7    0    8      84.43      86.29       2.35     0.5711   0
    8    0    8      17.21      29.97       1.42     0.6133   0
    9    0    8      77.98      76.13       2.29     0.6571   0
   10    0    8      99.86     103.48       3.71     0.7023   0
   11    0    8       4.88       4.16       1.05     0.7485   0
  -13    1    8      11.80      13.76       1.73     0.7283   0
  -12    1    8       5.75       4.37       1.62     0.6828  -2
  -11    1    8      31.30      29.38       1.72     0.6385   0
  -10    1    8      20.55      17.12       1.31     0.5958   0
   -9    1    8      10.19      10.06       1.02     0.5549   0
   -8    1    8       7.01       5.90       0.62     0.5163   0
   -7    1    8     210.37     211.37       4.75     0.4806   0
   -6    1    8      14.35      13.66       0.79     0.4484   0
   -5    1    8      19.46      21.03       0.93     0.4206   0
   -4    1    8      31.52      32.57       1.13     0.3981   0
   -3    1    8      23.40      21.58       0.88     0.3818   0
   -2    1    8     413.08     390.61       8.78     0.3725   0
   -1    1    8      29.95      28.27       0.84     0.3708   0
    0    1    8     351.33     346.36       6.27     0.3767   0
    1    1    8     142.66     134.78       2.67     0.3899   0
    2    1    8       5.38       4.88       0.38     0.4098   0
    3    1    8     275.58     280.52       5.41     0.4353   0
    4    1    8       6.57       7.10       0.52     0.4656   0
    5    1    8      82.83      82.16       2.16     0.4998   0
    6    1    8      34.66      35.11       1.29     0.5372   0
    7    1    8      54.40      54.98       1.76     0.5771   0
    8    1    8      24.52      22.53       1.34     0.6190   0
    9    1    8      35.43      37.00       1.78     0.6626   0
   10    1    8       1.55       2.00       0.79     0.7076  -2
   11    1    8       0.03       0.23       0.74     0.7536  -2
  -13    2    8       3.89       4.15       1.24     0.7337   0
  -12    2    8       0.69       2.98       1.09     0.6887  -2
  -11    2    8      11.19      12.71       1.20     0.6450   0
  -10    2    8     148.45     139.29       4.16     0.6029   0
   -9    2    8       0.00       0.40       0.51     0.5628  -2
   -8    2    8       0.02       0.08       0.41     0.5250  -2
   -7    2    8      22.28      22.60       1.08     0.4901   0
   -6    2    8      95.07      98.06       2.56     0.4588   0
   -5    2    8      78.24      85.69       2.27     0.4319   0
   -4    2    8      61.94      70.97       1.94     0.4102   0
   -3    2    8       0.36       0.31       0.33     0.3947  -2
   -2    2    8      65.50      68.27       1.82     0.3859   0
   -1    2    8     113.76     116.50       2.41     0.3845   0
    0    2    8     504.16     492.95       8.83     0.3905   0
    1    2    8      70.86      64.21       1.51     0.4035   0
    2    2    8       8.62       8.86       0.50     0.4230   0
    3    2    8      17.60      19.21       0.77     0.4480   0
    4    2    8     184.05     178.07       3.70     0.4777   0
    5    2    8       5.68       6.17       0.61     0.5113   0
    6    2    8      74.77      74.93       2.10     0.5480   0
    7    2    8     104.44     105.35       3.22     0.5873   0
    8    2    8       4.58       2.19       0.69     0.6288   0
    9    2    8      54.75      56.68       2.31     0.6719   0
   10    2    8     151.50     158.73       4.65     0.7164   0
   11    2    8      88.08      89.04       3.52     0.7621   0
  -13    3    8      86.18      84.39       4.04     0.7426   0
  -12    3    8      42.54      47.20       3.02     0.6983   0
  -11    3    8      27.75      30.94       2.34     0.6554   0
  -10    3    8     277.42     278.54       6.38     0.6142   0
   -9    3    8      26.18      28.23       1.51     0.5750   0
   -8    3    8      78.14      77.52       2.34     0.5382   0
   -7    3    8       2.63       1.45       0.53     0.5044  -2
   -6    3    8     462.51     470.58      10.04     0.4743   0
   -5    3    8     991.36    1002.51      19.55     0.4486   0
   -4    3    8       2.93       3.90       0.55     0.4280   0
   -3    3    8      38.52      44.39       1.45     0.4133   0
   -2    3    8     285.74     291.61       6.09     0.4052   0
   -1    3    8     482.02     488.41       8.80     0.4041   0
    0    3    8    1616.58    1504.63      26.10     0.4101   0
    1    3    8     106.20     105.73       2.27     0.4227   0
    2    3    8       3.39       2.63       0.41     0.4415   0
    3    3    8      68.98      69.28       1.74     0.4658   0
    4    3    8      43.71      43.34       1.30     0.4946   0
    5    3    8      18.79      20.03       0.96     0.5273   0
    6    3    8       9.02       7.46       0.87     0.5632   0
    7    3    8      39.01      38.28       1.77     0.6017   0
    8    3    8      25.37      26.23       1.54     0.6423   0
    9    3    8      29.58      30.38       1.73     0.6848   0
   10    3    8      45.22      47.36       2.22     0.7286   0
  -13    4    8       1.03       2.38       1.21     0.7547  -2
  -12    4    8      74.27      78.08       3.85     0.7114   0
  -11    4    8      16.66      19.30       1.96     0.6694   0
  -10    4    8     133.40     135.28       4.22     0.6293   0
   -9    4    8       0.67       0.37       0.54     0.5912  -2
   -8    4    8       0.05       3.03       0.62     0.5557   0
   -7    4    8       3.04       1.83       0.57     0.5233   0
   -6    4    8     224.54     227.72       5.22     0.4945   0
   -5    4    8     231.69     225.73       5.08     0.4701   0
   -4    4    8      14.84      17.31       1.09     0.4507   0
   -3    4    8       9.16       9.43       0.74     0.4370   0
   -2    4    8     610.25     583.94      11.65     0.4296   0
   -1    4    8    5512.97    5197.35      88.96     0.4288   0
    0    4    8     368.97     359.60       6.70     0.4347   0
    1    4    8     383.09     367.35       6.79     0.4468   0
    2    4    8      32.51      32.49       1.12     0.4649   0
    3    4    8     307.91     287.94       5.84     0.4882   0
    4    4    8     161.68     158.76       3.37     0.5159   0
    5    4    8     245.82     245.81       5.52     0.5476   0
    6    4    8       5.43       3.79       0.77     0.5824   0
    7    4    8      47.71      45.82       2.00     0.6198   0
    8    4    8      25.69      23.94       1.53     0.6595   0
    9    4    8       0.00       0.26       0.65     0.7010  -2
   10    4    8     303.30     310.87       8.09     0.7441   0
  -12    5    8     118.57     117.71       5.12     0.7277   0
  -11    5    8      73.45      72.80       2.99     0.6869   0
  -10    5    8      23.54      24.49       1.70     0.6480   0
   -9    5    8      14.36      15.71       1.39     0.6112   0
   -8    5    8      12.59      15.38       1.11     0.5771   0
   -7    5    8       4.92       7.53       0.83     0.5462   0
   -6    5    8      38.85      41.79       1.64     0.5189   0
   -5    5    8     132.34     130.43       3.54     0.4958   0
   -4    5    8       1.60       1.27       0.48     0.4777  -2
   -3    5    8       0.02       0.05       0.38     0.4650  -2
   -2    5    8     102.95     104.29       2.73     0.4583   0
   -1    5    8     137.37     135.61       3.30     0.4578   0
    0    5    8      43.85      44.46       1.40     0.4634   0
    1    5    8      12.49      12.62       0.67     0.4751   0
    2    5    8      42.42      42.80       1.43     0.4923   0
    3    5    8      30.21      32.18       1.40     0.5146   0
    4    5    8     276.70     276.62       6.13     0.5412   0
    5    5    8       0.14       0.19       0.49     0.5716  -2
    6    5    8      30.47      31.65       1.69     0.6051   0
    7    5    8       0.62       0.75       0.74     0.6414  -2
    8    5    8      18.13      15.16       1.55     0.6800   0
    9    5    8      11.86      10.76       1.28     0.7205   0
   10    5    8      34.44      36.70       2.08     0.7626   0
  -12    6    8      60.18      67.31       3.79     0.7470   0
  -11    6    8       4.41       5.10       1.07     0.7075   0
  -10    6    8       5.71       7.07       1.13     0.6699   0
   -9    6    8      53.63      54.81       2.52     0.6346   0
   -8    6    8       2.52       2.32       0.81     0.6020  -2
   -7    6    8       3.65       3.68       0.73     0.5726   0
   -6    6    8     181.34     183.27       4.53     0.5468   0
   -5    6    8      65.49      64.70       2.15     0.5252   0
   -4    6    8       7.31       7.93       0.79     0.5083   0
   -3    6    8      10.87       9.67       0.85     0.4966   0
   -2    6    8     164.52     166.48       4.01     0.4905   0
   -1    6    8     142.68     145.71       3.56     0.4902   0
    0    6    8      48.87      45.08       1.33     0.4957   0
    1    6    8       8.50       6.62       0.66     0.5068   0
    2    6    8     147.42     142.80       3.61     0.5232   0
    3    6    8      92.78      95.80       2.72     0.5443   0
    4    6    8      21.50      22.61       1.24     0.5697   0
    5    6    8       6.54       8.02       0.88     0.5988   0
    6    6    8     126.20     129.93       3.98     0.6311   0
    7    6    8       0.46       0.77       0.73     0.6662  -2
    8    6    8       2.79       3.97       0.95     0.7035   0
    9    6    8      35.71      34.28       2.04     0.7429   0
  -11    7    8       0.52       0.97       0.90     0.7310  -2
  -10    7    8       1.71       1.55       0.89     0.6949  -2
   -9    7    8      23.83      23.94       1.80     0.6611   0
   -8    7    8      23.11      25.43       1.75     0.6300   0
   -7    7    8      80.77      79.53       3.02     0.6021   0
   -6    7    8      40.55      41.07       1.79     0.5778   0
   -5    7    8     107.11     113.44       3.20     0.5575   0
   -4    7    8     204.46     203.78       4.90     0.5418   0
   -3    7    8      19.62      21.07       1.23     0.5311   0
   -2    7    8     242.24     234.45       5.38     0.5256   0
   -1    7    8      40.28      41.48       1.51     0.5255   0
    0    7    8     175.16     180.24       3.59     0.5308   0
    1    7    8     265.89     263.42       5.96     0.5414   0
    2    7    8     109.33     109.90       3.10     0.5569   0
    3    7    8      44.17      39.53       1.68     0.5770   0
    4    7    8       8.82       8.64       0.93     0.6012   0
    5    7    8       1.50       1.71       0.67     0.6290  -2
    6    7    8      17.21      18.59       1.45     0.6600   0
    7    7    8      94.23     101.77       3.57     0.6937   0
    8    7    8     107.20     105.84       3.73     0.7298   0
    9    7    8      28.00      29.96       1.99     0.7679   0
  -11    8    8      17.53      15.84       1.69     0.7572   0
  -10    8    8      14.40      11.47       1.49     0.7225   0
   -9    8    8      47.52      47.45       2.52     0.6902   0
   -8    8    8       0.12      14.32       1.45     0.6606   0
   -7    8    8       8.93       6.64       1.14     0.6342   0
   -6    8    8       2.65       1.59       0.78     0.6114  -2
   -5    8    8       0.83       0.02       0.60     0.5924  -2
   -4    8    8      32.97      32.43       1.64     0.5779   0
   -3    8    8       9.42       8.08       0.88     0.5680   0
   -2    8    8      62.79      64.29       2.02     0.5630   0
   -1    8    8      15.76      15.75       1.02     0.5631   0
    0    8    8     103.44     107.10       3.51     0.5682   0
    1    8    8       1.46       1.41       0.61     0.5783  -2
    2    8    8       2.76       3.01       0.72     0.5930   0
    3    8    8       4.54       4.06       0.84     0.6121   0
    4    8    8      58.88      57.81       2.24     0.6351   0
    5    8    8      23.84      27.60       1.57     0.6616   0
    6    8    8      71.24      73.84       2.63     0.6913   0
    7    8    8       1.71       1.02       0.89     0.7237  -2
    8    8    8       0.00       9.30       1.29     0.7585   0
  -10    9    8       3.05       4.81       1.23     0.7525   0
   -9    9    8     134.76     131.34       4.54     0.7217   0
   -8    9    8       2.59       3.02       0.99     0.6936   0
   -7    9    8     107.36     115.57       4.02     0.6686   0
   -6    9    8       3.96       4.31       1.02     0.6471   0
   -5    9    8     103.93     107.61       3.31     0.6295   0
   -4    9    8      42.34      43.90       1.77     0.6159   0
   -3    9    8      74.98      80.25       2.42     0.6068   0
   -2    9    8       2.94       2.74       0.74     0.6023   0
   -1    9    8      15.36      13.05       1.12     0.6026   0
    0    9    8     144.90     143.55       4.43     0.6076   0
    1    9    8      12.51      12.20       1.31     0.6171   0
    2    9    8       4.37       5.08       0.90     0.6311   0
    3    9    8     114.96     109.75       3.35     0.6492   0
    4    9    8       0.77       0.62       0.78     0.6711  -2
    5    9    8      93.35      95.28       3.19     0.6964   0
    6    9    8      59.36      61.98       2.52     0.7248   0
    7    9    8       3.56       4.04       1.33     0.7559   0
   -9   10    8      14.11      16.39       1.69     0.7552   0
   -8   10    8       1.32       1.24       0.85     0.7286  -2
   -7   10    8       0.91       1.08       0.81     0.7050  -2
   -6   10    8      58.29      54.96       2.39     0.6848   0
   -5   10    8      22.67      22.14       1.56     0.6682   0
   -4   10    8       1.44       2.13       0.80     0.6557  -2
   -3   10    8      22.76      20.75       1.44     0.6473   0
   -2   10    8     129.49     121.50       3.57     0.6432   0
   -1   10    8     388.66     371.60       9.47     0.6436   0
    0   10    8      90.68      90.59       3.41     0.6484   0
    1   10    8      58.59      56.10       2.59     0.6576   0
    2   10    8       3.69       3.69       0.99     0.6708   0
    3   10    8     112.02     114.71       3.69     0.6880   0
    4   10    8    1064.99    1082.15      21.92     0.7089   0
    5   10    8     158.55     167.84       5.39     0.7330   0
    6   10    8     259.52     260.00       7.46     0.7602   0
   -8   11    8     106.57     111.64       3.71     0.7653   0
   -7   11    8       8.52       9.02       1.23     0.7430   0
   -6   11    8       7.57       7.83       1.29     0.7240   0
   -5   11    8       3.14       2.85       0.92     0.7085   0
   -4   11    8       1.52       1.34       0.86     0.6968  -2
   -3   11    8     193.46     193.56       5.70     0.6890   0
   -2   11    8      15.69      15.37       1.38     0.6854   0
   -1   11    8       0.24       0.91       0.91     0.6859  -2
    0   11    8     142.52     135.76       4.55     0.6905   0
    1   11    8      51.87      50.09       2.60     0.6993   0
    2   11    8      11.61      11.47       1.49     0.7119   0
    3   11    8     348.38     342.31      10.78     0.7283   0
    4   11    8       1.32       2.54       1.39     0.7481  -2
   -6   12    8      33.17      31.59       2.22     0.7645   0
   -5   12    8      15.11      16.35       1.70     0.7500   0
   -4   12    8      18.10      18.24       1.75     0.7390   0
   -3   12    8       0.00       0.58       0.89     0.7319  -2
   -2   12    8      69.53      66.46       3.52     0.7286   0
   -1   12    8       0.14       0.00       1.01     0.7292  -2
    0   12    8       2.62       1.98       1.11     0.7337  -2
    1   12    8      28.11      27.36       2.45     0.7421   0
    2   12    8      10.54       7.89       1.73     0.7541   0
   -4  -13    9      58.33      63.35       2.74     0.7642   0
   -3  -13    9      19.00      15.83       1.47     0.7545   0
   -2  -13    9       7.39       7.87       1.16     0.7486   0
   -1  -13    9       1.93       1.25       0.95     0.7465  -2
    0  -13    9      22.31      20.39       1.92     0.7482   0
    1  -13    9      39.24      45.51       2.19     0.7537   0
    2  -13    9       0.11       0.00       0.72     0.7629  -2
   -6  -12    9      17.53      26.48       1.55     0.7542   0
   -5  -12    9       7.55       6.81       0.96     0.7369   0
   -4  -12    9      22.31      20.94       1.37     0.7231   0
   -3  -12    9      19.27      39.54       1.80     0.7130   0
   -2  -12    9       0.33       0.82       0.72     0.7069  -2
   -1  -12    9       0.59       0.89       0.72     0.7048  -2
    0  -12    9      56.86      71.23       2.86     0.7067   0
    1  -12    9      28.69      24.06       1.58     0.7126   0
    2  -12    9       0.20       0.00       0.63     0.7225  -2
    3  -12    9       6.61      20.92       2.86     0.7361   0
    4  -12    9       2.65       2.40       0.82     0.7533  -2
   -8  -11    9     122.60     125.04       3.75     0.7622   0
   -7  -11    9      43.55      42.52       1.89     0.7374   0
   -6  -11    9       0.13       0.29       0.63     0.7158  -2
   -5  -11    9      25.09      24.40       1.41     0.6977   0
   -4  -11    9      73.08      65.94       2.34     0.6832   0
   -3  -11    9       8.51       7.87       0.93     0.6727   0
   -2  -11    9      20.52      23.01       1.14     0.6664   0
   -1  -11    9       0.77       0.48       0.56     0.6643  -2
    0  -11    9      30.26      32.57       1.73     0.6665   0
    1  -11    9     301.36     293.07       8.06     0.6729   0
    2  -11    9       0.28       1.02       0.67     0.6835  -2
    3  -11    9      12.81      13.95       1.23     0.6980   0
    4  -11    9      21.84      23.26       1.54     0.7163   0
    5  -11    9      76.90      76.21       2.96     0.7380   0
    6  -11    9     108.12     107.25       3.77     0.7628   0
   -9  -10    9      34.91      32.85       1.69     0.7562   0
   -8  -10    9      24.35      23.86       1.43     0.7274   0
   -7  -10    9      11.83       9.51       0.99     0.7016   0
   -6  -10    9      26.66      27.93       1.47     0.6790   0
   -5  -10    9       8.41       8.71       0.94     0.6600   0
   -4  -10    9      22.93      24.93       1.36     0.6449   0
   -3  -10    9       0.80       0.81       0.47     0.6339  -2
   -2  -10    9      28.92      32.39       1.30     0.6273   0
   -1  -10    9      31.58      32.58       1.28     0.6252   0
    0  -10    9      76.95      79.03       2.43     0.6277   0
    1  -10    9     104.15     107.22       3.53     0.6347   0
    2  -10    9      13.62      11.94       1.12     0.6461   0
    3  -10    9       1.38       2.87       0.73     0.6616   0
    4  -10    9      56.53      61.38       2.47     0.6810   0
    5  -10    9     176.90     175.17       5.32     0.7039   0
    6  -10    9      65.32      66.25       2.68     0.7300   0
    7  -10    9       1.37       0.15       0.89     0.7590  -2
  -10   -9    9     101.94     101.69       3.65     0.7570   0
   -9   -9    9      15.65      15.88       1.20     0.7245   0
   -8   -9    9       5.60       4.97       0.82     0.6946   0
   -7   -9    9       1.90       1.06       0.62     0.6677  -2
   -6   -9    9       0.05       1.24       0.58     0.6441  -2
   -5   -9    9      16.90      20.05       1.05     0.6242   0
   -4   -9    9       8.07       7.63       0.72     0.6083   0
   -3   -9    9      22.13      33.39       1.28     0.5968   0
   -2   -9    9     123.55     124.82       3.01     0.5900   0
   -1   -9    9      49.41      47.76       1.58     0.5879   0
    1   -9    9      24.88      25.16       1.43     0.5984   0
    2   -9    9       0.07       0.53       0.57     0.6106  -2
    3   -9    9       0.01       2.88       0.68     0.6271   0
    4   -9    9      78.09      75.17       2.75     0.6477   0
    5   -9    9      66.90      72.90       2.36     0.6718   0
    6   -9    9      15.61      27.47       1.25     0.6993   0
    7   -9    9       3.63       5.95       0.84     0.7296   0
    8   -9    9      87.85      91.73       2.93     0.7625   0
  -11   -8    9       3.51       4.39       0.96     0.7647   0
  -10   -8    9       0.03       0.18       0.70     0.7288  -2
   -9   -8    9       0.02       0.48       0.63     0.6951  -2
   -8   -8    9       0.61       0.60       0.60     0.6641  -2
   -7   -8    9       0.26       0.60       0.56     0.6360  -2
   -6   -8    9     121.95     123.72       3.07     0.6113   0
   -5   -8    9      70.00      66.74       1.94     0.5904   0
   -4   -8    9     103.93     110.98       2.75     0.5738   0
   -3   -8    9       0.54       0.14       0.38     0.5618  -2
   -2   -8    9      61.54      58.75       1.71     0.5547   0
   -1   -8    9       0.79       0.11       0.38     0.5527  -2
    0   -8    9      61.07      64.85       1.79     0.5559   0
    1   -8    9      21.41      24.71       1.16     0.5642   0
    2   -8    9     106.41     106.14       3.37     0.5773   0
    3   -8    9       5.99       6.46       0.70     0.5949   0
    4   -8    9     268.75     269.07       6.33     0.6167   0
    5   -8    9       4.50       3.39       0.59     0.6422   0
    6   -8    9       3.24       2.74       0.60     0.6710   0
    7   -8    9       2.11       1.02       0.63     0.7027  -2
    8   -8    9     125.81     124.95       3.59     0.7369   0
  -11   -7    9       4.92       5.21       0.98     0.7401   0
  -10   -7    9       7.33       5.29       0.91     0.7030   0
   -9   -7    9      24.66      24.08       1.49     0.6682   0
   -8   -7    9       3.47       2.43       0.66     0.6360   0
   -7   -7    9     129.83     124.30       3.08     0.6068   0
   -6   -7    9     164.98     161.06       3.77     0.5810   0
   -5   -7    9      96.77      88.65       2.31     0.5592   0
   -4   -7    9      48.30      49.69       1.53     0.5418   0
   -3   -7    9     238.17     241.34       5.08     0.5293   0
   -2   -7    9      58.84      59.74       1.67     0.5220   0
   -1   -7    9      20.80      22.45       0.93     0.5200   0
    0   -7    9     213.23     217.63       5.01     0.5236   0
    1   -7    9      43.11      44.53       1.20     0.5325   0
    2   -7    9     151.58     154.52       3.44     0.5466   0
    3   -7    9      80.80      82.56       2.11     0.5654   0
    4   -7    9      34.42      33.99       1.25     0.5884   0
    5   -7    9      40.60      48.30       1.55     0.6153   0
    6   -7    9      25.75      21.84       1.18     0.6454   0
    7   -7    9       0.86       2.25       0.64     0.6785   0
    8   -7    9       0.03       0.29       0.53     0.7140  -2
    9   -7    9       1.96       2.84       0.77     0.7516   0
  -12   -6    9      18.91      19.84       1.48     0.7581   0
  -11   -6    9      16.67      14.77       1.27     0.7182   0
  -10   -6    9       8.08       5.59       0.91     0.6801   0
   -9   -6    9     200.15     189.48       5.59     0.6442   0
   -8   -6    9       1.80       2.34       0.61     0.6109   0
   -7   -6    9       1.26       1.13       0.49     0.5805  -2
   -6   -6    9      50.38      70.17       1.96     0.5538   0
   -5   -6    9      30.01      28.99       1.11     0.5310   0
   -4   -6    9      95.05      94.26       2.33     0.5129   0
   -3   -6    9     337.60     343.03       6.92     0.4998   0
   -2   -6    9      21.10      20.37       0.85     0.4922   0
   -1   -6    9      17.22      15.95       0.65     0.4904   0
    0   -6    9     290.20     312.81       5.72     0.4944   0
    1   -6    9      51.11      52.03       1.29     0.5040   0
    2   -6    9       4.25       4.74       0.47     0.5190   0
    3   -6    9      18.53      19.90       0.79     0.5389   0
    4   -6    9     238.62     242.73       5.10     0.5632   0
    5   -6    9       0.07       0.44       0.45     0.5914  -2
    6   -6    9       2.51       2.32       0.59     0.6229   0
    7   -6    9      26.91      26.59       1.32     0.6572   0
    8   -6    9       1.25       1.27       0.61     0.6940  -2
    9   -6    9      52.30      65.52       2.32     0.7328   0
  -12   -5    9       1.38       0.72       0.71     0.7400  -2
  -11   -5    9       0.01       0.86       0.67     0.6992  -2
  -10   -5    9     227.43     218.94       5.58     0.6602   0
   -9   -5    9     110.62     110.29       3.19     0.6233   0
   -8   -5    9       0.42       0.23       0.47     0.5889  -2
   -7   -5    9      18.81      19.30       0.94     0.5576   0
   -6   -5    9     110.94     112.55       2.71     0.5299   0
   -5   -5    9     558.81     551.73      10.82     0.5063   0
   -4   -5    9    1143.93    1110.73      21.68     0.4874   0
   -3   -5    9     374.32     373.65       7.41     0.4738   0
   -2   -5    9     253.43     252.35       4.81     0.4660   0
   -1   -5    9      15.16      16.67       0.64     0.4643   0
    0   -5    9      55.94      53.83       1.29     0.4687   0
    1   -5    9     115.51     121.58       2.44     0.4791   0
    2   -5    9      72.29      71.49       1.64     0.4951   0
    3   -5    9      14.57      15.01       0.68     0.5161   0
    4   -5    9      14.61      14.06       0.70     0.5416   0
    5   -5    9      28.60      31.70       1.17     0.5710   0
    6   -5    9     207.01     197.85       4.88     0.6037   0
    7   -5    9      37.61      37.34       1.56     0.6392   0
    8   -5    9       1.38       0.73       0.56     0.6771  -2
    9   -5    9      32.65      32.87       1.59     0.7170   0
   10   -5    9      34.11      36.38       2.03     0.7585   0
  -13   -4    9       6.36       6.25       1.01     0.7681   0
  -12   -4    9       0.78       1.32       0.69     0.7250  -2
  -11   -4    9      26.51      26.61       1.44     0.6835   0
  -10   -4    9       1.13       2.10       0.61     0.6436   0
   -9   -4    9       4.67       4.79       0.71     0.6059   0
   -8   -4    9     313.15     300.42       7.10     0.5707   0
   -7   -4    9       0.22       0.60       0.41     0.5385  -2
   -6   -4    9      15.76      15.89       0.79     0.5099   0
   -5   -4    9     752.22     724.88      15.67     0.4855   0
   -4   -4    9       0.17       0.58       0.29     0.4660  -2
   -3   -4    9      81.91      85.08       1.84     0.4520   0
   -2   -4    9      28.34      29.62       0.86     0.4441   0
   -1   -4    9      94.81      95.49       1.97     0.4425   0
    0   -4    9     707.33     692.25      12.03     0.4473   0
    1   -4    9      87.78      84.13       1.80     0.4584   0
    2   -4    9     179.63     179.25       3.79     0.4753   0
    3   -4    9       2.31       3.30       0.38     0.4974   0
    4   -4    9      37.02      39.53       1.21     0.5240   0
    5   -4    9     294.01     287.94       6.04     0.5545   0
    6   -4    9     128.64     118.02       3.18     0.5883   0
    7   -4    9      50.30      47.33       1.75     0.6248   0
    8   -4    9      20.89      20.67       1.41     0.6637   0
    9   -4    9      12.92      11.99       1.21     0.7045   0
   10   -4    9     207.65     206.97       5.38     0.7468   0
  -13   -3    9      11.36      12.16       1.74     0.7569   0
  -12   -3    9      36.50      42.07       1.86     0.7133   0
  -11   -3    9     124.47     128.96       3.72     0.6711   0
  -10   -3    9      55.34      57.85       2.08     0.6307   0
   -8   -3    9     177.43     174.38       4.45     0.5564   0
   -7   -3    9      33.51      30.51       1.29     0.5235   0
   -6   -3    9     188.88     195.18       4.25     0.4942   0
   -5   -3    9     726.74     714.91      13.77     0.4693   0
   -4   -3    9     106.35     102.74       2.15     0.4493   0
   -3   -3    9    1660.60    1595.99      27.33     0.4350   0
   -2   -3    9      95.50      93.56       1.93     0.4270   0
   -1   -3    9       9.57      10.24       0.46     0.4255   0
    1   -3    9     126.43     123.75       2.46     0.4425   0
    2   -3    9     132.57     125.57       2.52     0.4602   0
    3   -3    9      40.50      42.72       1.13     0.4832   0
    4   -3    9      86.95      88.76       1.96     0.5107   0
    5   -3    9      34.96      34.64       1.21     0.5422   0
    6   -3    9       0.18       1.96       0.46     0.5769   0
    7   -3    9       2.12       2.06       0.55     0.6143   0
    8   -3    9      58.45      56.70       2.00     0.6539   0
    9   -3    9     162.08     171.24       4.51     0.6954   0
   10   -3    9      47.81      47.49       1.95     0.7384   0
  -13   -2    9      84.23      79.22       3.49     0.7489   0
  -12   -2    9     146.54     140.91       4.95     0.7050   0
  -11   -2    9     127.19     125.04       4.46     0.6624   0
  -10   -2    9       3.00       2.43       0.61     0.6216   0
   -9   -2    9       3.38       3.19       0.62     0.5828   0
   -8   -2    9      38.22      36.33       1.35     0.5464   0
   -7   -2    9      41.56      41.77       1.41     0.5131   0
   -6   -2    9     471.60     463.70      10.35     0.4834   0
   -5   -2    9     211.59     210.42       5.04     0.4580   0
   -4   -2    9     124.26     119.23       2.70     0.4378   0
   -3   -2    9     631.47     596.84      10.46     0.4233   0
   -2   -2    9     130.71     129.74       2.81     0.4153   0
   -1   -2    9      72.36      68.06       1.54     0.4141   0
    0   -2    9      22.29      23.49       0.71     0.4197   0
    1   -2    9     428.19     404.97       7.29     0.4320   0
    2   -2    9     106.37     102.84       2.12     0.4503   0
    3   -2    9      39.70      37.27       1.02     0.4740   0
    4   -2    9      90.02      85.16       2.20     0.5022   0
    5   -2    9      33.26      32.42       1.17     0.5344   0
    6   -2    9       5.84       5.44       0.60     0.5697   0
    7   -2    9       0.63       0.82       0.47     0.6077  -2
    8   -2    9       0.42       0.94       0.54     0.6479  -2
    9   -2    9       4.34       3.72       0.73     0.6899   0
   10   -2    9      32.63      31.79       1.57     0.7334   0
  -13   -1    9       9.29      10.50       1.49     0.7443   0
  -12   -1    9      11.41      11.02       1.43     0.7002   0
  -11   -1    9       5.64       6.64       1.15     0.6575   0
  -10   -1    9       0.84       0.78       0.60     0.6165  -2
   -9   -1    9     648.07     639.60      14.47     0.5775   0
   -8   -1    9      55.34      55.65       2.09     0.5410   0
   -7   -1    9     568.75     551.36      12.37     0.5075   0
   -6   -1    9      53.20      47.43       1.89     0.4777   0
   -5   -1    9      39.21      39.88       1.49     0.4522   0
   -4   -1    9     215.47     204.64       4.90     0.4319   0
   -3   -1    9       1.23       2.06       0.44     0.4175   0
   -2   -1    9     148.85     142.63       3.04     0.4096   0
   -1   -1    9     103.89     100.07       2.04     0.4086   0
    0   -1    9       3.32       2.31       0.29     0.4146   0
    1   -1    9      16.94      16.79       0.61     0.4272   0
    2   -1    9     116.39     107.15       2.21     0.4459   0
    3   -1    9     118.16     118.33       2.50     0.4700   0
    4   -1    9       0.00       0.23       0.33     0.4987  -2
    5   -1    9      65.46      65.19       1.84     0.5312   0
    6   -1    9      91.52      86.81       2.48     0.5670   0
    7   -1    9     271.34     269.50       5.85     0.6053   0
    8   -1    9      70.85      65.96       2.04     0.6458   0
    9   -1    9      33.06      31.47       1.53     0.6880   0
   10   -1    9      21.26      20.13       1.52     0.7318   0
  -13    0    9      35.68      35.20       3.06     0.7431   0
  -12    0    9      36.96      40.10       2.38     0.6990   0
  -11    0    9      11.49      12.34       1.27     0.6564   0
  -10    0    9       9.61       9.15       1.07     0.6155   0
   -9    0    9      21.93      26.41       1.49     0.5766   0
   -8    0    9     268.37     269.39       6.70     0.5402   0
   -7    0    9      73.97      74.17       2.49     0.5069   0
   -6    0    9     179.10     181.21       4.65     0.4772   0
   -5    0    9      68.76      63.53       2.14     0.4519   0
   -4    0    9     347.16     335.86       7.69     0.4318   0
   -3    0    9      78.60     120.77       4.34     0.4177   0
   -2    0    9     248.65     232.82       4.90     0.4100   0
   -1    0    9     302.84     296.99       5.44     0.4093   0
    0    0    9      41.37      45.40       1.17     0.4155   0
    1    0    9      76.25      76.10       1.71     0.4283   0
    2    0    9       7.39       7.93       0.46     0.4472   0
    4    0    9      45.45      44.18       1.39     0.5003   0
    5    0    9      27.34      25.07       1.03     0.5329   0
    6    0    9       4.39       4.97       0.62     0.5687   0
    7    0    9     135.83     131.27       3.26     0.6071   0
    8    0    9       1.26       1.11       0.52     0.6476  -2
    9    0    9      13.07      15.70       1.36     0.6899   0
   10    0    9      22.51      25.66       1.73     0.7337   0
  -13    1    9       8.20       9.68       1.56     0.7453   0
  -12    1    9      29.20      27.86       2.24     0.7015   0
  -11    1    9      25.21      26.59       1.69     0.6592   0
  -10    1    9      23.43      24.15       1.56     0.6186   0
   -9    1    9      63.65      65.93       2.48     0.5801   0
   -8    1    9      10.10      12.30       1.07     0.5442   0
   -7    1    9     120.39     120.78       3.50     0.5113   0
   -6    1    9      38.98      34.84       1.63     0.4821   0
   -5    1    9     314.48     299.79       6.32     0.4573   0
   -4    1    9      23.19      28.67       1.10     0.4377   0
   -3    1    9      23.20      22.18       0.94     0.4239   0
   -2    1    9     327.62     320.85       6.55     0.4166   0
   -1    1    9       3.64       4.06       0.38     0.4162   0
    0    1    9     787.09     763.76      13.43     0.4225   0
    1    1    9    1480.22    1425.58      24.71     0.4354   0
    2    1    9      49.42      51.88       1.32     0.4542   0
    3    1    9      60.37      58.42       1.50     0.4783   0
    4    1    9      24.02      24.87       1.04     0.5069   0
    5    1    9      12.64      12.56       0.81     0.5393   0
    6    1    9       2.25       2.53       0.57     0.5749   0
    7    1    9      13.28      16.79       1.00     0.6130   0
    8    1    9      13.80      12.36       1.11     0.6533   0
    9    1    9       0.57       0.99       0.65     0.6954  -2
   10    1    9      34.72      34.87       2.05     0.7390   0
  -13    2    9       1.69       3.34       1.25     0.7509  -2
  -12    2    9     191.14     182.87       6.41     0.7076   0
  -11    2    9      35.72      37.15       2.30     0.6658   0
  -10    2    9      31.49      34.41       1.84     0.6258   0
   -9    2    9      83.82      87.67       3.00     0.5880   0
   -8    2    9      29.74      27.42       1.54     0.5527   0
   -7    2    9      49.44      49.73       1.99     0.5205   0
   -6    2    9       0.02       0.41       0.41     0.4921  -2
   -5    2    9      62.77      67.36       1.97     0.4681   0
   -4    2    9      14.00      15.80       0.87     0.4491   0
   -3    2    9      60.32      57.07       1.69     0.4360   0
   -2    2    9     106.22     107.06       2.62     0.4291   0
   -1    2    9      69.11      75.03       2.04     0.4289   0
    0    2    9     678.20     671.26      11.92     0.4353   0
    1    2    9     481.28     485.91       9.03     0.4480   0
    2    2    9       0.94       1.86       0.43     0.4665   0
    3    2    9      84.49      82.96       2.07     0.4902   0
    4    2    9      60.34      61.22       1.80     0.5183   0
    5    2    9     605.22     595.53      11.92     0.5503   0
    6    2    9      10.22       9.37       0.77     0.5853   0
    7    2    9       0.17       0.31       0.53     0.6230  -2
    8    2    9       0.24       0.20       0.61     0.6629  -2
    9    2    9      70.57      70.50       2.69     0.7045   0
   10    2    9      44.13      44.26       2.18     0.7477   0
  -13    3    9      18.26      18.60       2.14     0.7598   0
  -12    3    9      29.31      22.48       2.21     0.7172   0
  -11    3    9     359.81     362.96      10.77     0.6761   0
  -10    3    9     477.93     469.44      11.29     0.6369   0
   -9    3    9     140.02     146.65       5.07     0.6000   0
   -8    3    9      65.61      68.35       2.20     0.5656   0
   -7    3    9     268.29     274.97       6.13     0.5344   0
   -6    3    9     316.60     317.08       6.86     0.5070   0
   -5    3    9       3.72       3.07       0.56     0.4839   0
   -4    3    9      20.53      22.24       1.11     0.4658   0
   -3    3    9       4.22       7.15       0.66     0.4533   0
   -2    3    9     131.91     126.73       3.07     0.4470   0
   -1    3    9     411.53     412.38       8.41     0.4470   0
    0    3    9      53.40      56.50       1.51     0.4533   0
    1    3    9       0.41       0.31       0.35     0.4658  -2
    2    3    9      14.45      15.17       0.77     0.4838   0
    3    3    9      75.17      83.74       2.05     0.5069   0
    4    3    9     292.24     290.21       5.64     0.5343   0
    5    3    9      12.59      11.46       0.83     0.5655   0
    6    3    9      14.86      15.44       1.17     0.5999   0
    7    3    9       0.33       0.87       0.62     0.6368  -2
    8    3    9       0.19       0.45       0.63     0.6760  -2
    9    3    9      54.81      51.82       2.31     0.7171   0
   10    3    9       2.33       2.00       0.84     0.7597  -2
  -12    4    9      40.30      40.73       2.91     0.7301   0
  -11    4    9       0.38       0.25       0.95     0.6900  -2
  -10    4    9      51.33      52.27       3.01     0.6518   0
   -9    4    9      21.31      19.49       1.22     0.6159   0
   -8    4    9      96.07      96.89       2.83     0.5826   0
   -7    4    9     132.43     133.90       3.51     0.5526   0
   -6    4    9       9.67       8.69       0.90     0.5263   0
   -5    4    9       4.18       2.80       0.64     0.5042   0
   -4    4    9     111.03     111.03       3.28     0.4871   0
   -3    4    9      28.96      27.02       1.36     0.4755   0
   -2    4    9     326.17     330.66       6.96     0.4696   0
   -1    4    9      17.91      19.19       1.01     0.4698   0
    0    4    9       2.80       3.65       0.56     0.4761   0
    1    4    9      44.58      41.41       1.43     0.4881   0
    2    4    9      14.38      14.48       0.80     0.5056   0
    3    4    9      78.06      79.91       2.27     0.5279   0
    4    4    9       3.97       4.82       0.69     0.5545   0
    5    4    9       2.37       1.62       0.65     0.5848  -2
    6    4    9       0.20       0.20       0.61     0.6182  -2
    7    4    9      11.86      10.32       1.11     0.6543   0
    8    4    9       0.53       0.30       0.68     0.6926  -2
    9    4    9       0.39       0.36       0.73     0.7329  -2
  -12    5    9       4.95       4.98       1.46     0.7463   0
  -11    5    9      19.20      22.57       2.26     0.7072   0
  -10    5    9      13.52      10.86       1.67     0.6701   0
   -9    5    9       0.00       0.33       0.67     0.6354  -2
   -8    5    9      29.19      31.85       1.55     0.6034   0
   -7    5    9      40.17      42.81       1.79     0.5746   0
   -6    5    9      86.65      86.43       2.59     0.5495   0
   -5    5    9       0.02       0.59       0.48     0.5287  -2
   -4    5    9       0.37       0.35       0.44     0.5126  -2
   -3    5    9      14.06      13.75       0.95     0.5017   0
   -2    5    9      24.27      24.32       1.20     0.4963   0
   -1    5    9       8.67       8.86       0.80     0.4967   0
    0    5    9      51.95      54.94       1.81     0.5029   0
    1    5    9      59.06      62.38       1.81     0.5145   0
    2    5    9     244.14     249.64       5.04     0.5313   0
    3    5    9      28.75      28.17       1.32     0.5527   0
    4    5    9       7.88       8.73       0.87     0.5783   0
    5    5    9       5.81       4.48       0.84     0.6076   0
    6    5    9       0.22       0.86       0.70     0.6400  -2
    7    5    9       3.27       2.61       0.82     0.6751   0
    8    5    9      45.22      50.05       2.33     0.7124   0
    9    5    9      46.14      47.23       2.36     0.7518   0
  -12    6    9       0.74       6.84       1.63     0.7654   0
  -11    6    9     121.49     120.37       5.09     0.7275   0
  -10    6    9       0.01       0.22       0.77     0.6917  -2
   -9    6    9      71.24      73.84       2.99     0.6582   0
   -8    6    9     218.37     221.13       6.18     0.6275   0
   -7    6    9       9.78      10.20       0.99     0.6001   0
   -6    6    9      62.66      90.42       3.16     0.5763   0
   -5    6    9       1.39       1.10       0.63     0.5566  -2
   -4    6    9     103.97     104.41       3.05     0.5415   0
   -2    6    9      22.31      25.46       1.32     0.5266   0
   -1    6    9     181.97     182.89       4.36     0.5271   0
    0    6    9       8.74      10.19       0.79     0.5331   0
    1    6    9     104.53     101.93       2.90     0.5442   0
    2    6    9       0.32       0.75       0.56     0.5603  -2
    3    6    9      11.84      13.03       1.02     0.5809   0
    4    6    9       2.98       4.15       0.74     0.6055   0
    5    6    9      44.86      43.34       2.04     0.6336   0
    7    6    9       8.44       9.30       1.20     0.6989   0
    8    6    9       0.21       0.53       0.82     0.7352  -2
  -11    7    9       5.54       3.96       1.41     0.7507  -2
  -10    7    9      97.36      96.41       3.66     0.7161   0
   -9    7    9      12.70      13.45       1.47     0.6840   0
   -8    7    9      61.98      62.64       2.75     0.6547   0
   -7    7    9      18.74      19.29       1.55     0.6286   0
   -6    7    9      32.79      33.01       1.65     0.6061   0
   -5    7    9       3.40       3.53       0.75     0.5876   0
   -4    7    9      11.10      12.00       1.05     0.5735   0
   -3    7    9       0.57       0.63       0.57     0.5641  -2
   -2    7    9      16.87      15.04       1.10     0.5597   0
   -1    7    9       0.32       0.20       0.46     0.5604  -2
    0    7    9       3.86       5.86       0.94     0.5662   0
    1    7    9      56.59      62.45       2.54     0.5769   0
    2    7    9      74.88      68.73       2.75     0.5922   0
    3    7    9      10.66      12.62       1.11     0.6119   0
    4    7    9     136.50     132.27       3.65     0.6354   0
    5    7    9      26.08      24.45       1.46     0.6625   0
    6    7    9      29.11      31.75       1.92     0.6926   0
    7    7    9      87.50      88.99       3.34     0.7254   0
    8    7    9      10.73      12.96       1.49     0.7606   0
  -10    8    9      56.75      58.09       2.90     0.7432   0
   -9    8    9       0.39       1.10       0.84     0.7124  -2
   -8    8    9     110.99     107.35       3.87     0.6845   0
   -7    8    9       0.41       0.39       0.75     0.6597  -2
   -6    8    9      84.56      88.30       3.31     0.6384   0
   -5    8    9     118.34     118.64       3.51     0.6211   0
   -4    8    9      20.40      23.56       1.52     0.6079   0
   -3    8    9      39.35      38.39       1.61     0.5993   0
   -2    8    9      61.33      53.81       1.94     0.5953   0
   -1    8    9       0.03       0.31       0.54     0.5961  -2
    0    8    9     138.33     129.39       4.08     0.6017   0
    1    8    9     432.47     433.44      10.63     0.6120   0
    2    8    9       7.91       7.49       1.15     0.6266   0
    3    8    9      32.90      42.49       2.30     0.6454   0
    4    8    9      37.47      39.59       1.91     0.6679   0
    5    8    9    1062.34    1108.85      22.31     0.6938   0
    6    8    9     484.01     500.52      12.26     0.7228   0
    7    8    9      34.14      35.11       2.14     0.7544   0
   -9    9    9      14.92      40.84       2.72     0.7432   0
   -8    9    9     329.82     328.52       8.77     0.7166   0
   -7    9    9      84.44      89.15       3.49     0.6931   0
   -6    9    9      16.77      18.92       1.65     0.6731   0
   -5    9    9     110.55     104.30       3.28     0.6568   0
   -4    9    9      66.53      65.90       2.24     0.6445   0
   -3    9    9      54.95      53.68       1.99     0.6365   0
   -2    9    9       0.65       0.60       0.65     0.6329  -2
   -1    9    9       0.01       0.66       0.72     0.6339  -2
    0    9    9     209.58     210.56       5.98     0.6393   0
    1    9    9      43.59      43.03       2.25     0.6491   0
    2    9    9      22.14      21.56       1.74     0.6631   0
    3    9    9      27.67      41.98       2.39     0.6810   0
    4    9    9      26.30      23.23       1.95     0.7025   0
    5    9    9       6.89       5.37       1.12     0.7273   0
    6    9    9      22.79      23.96       1.97     0.7551   0
   -8   10    9       1.62       1.56       0.89     0.7508  -2
   -7   10    9     164.92     165.49       4.71     0.7285   0
   -6   10    9     282.71     291.98       7.09     0.7096   0
   -5   10    9       4.46       3.37       0.93     0.6943   0
   -4   10    9       9.69       8.19       1.19     0.6828   0
   -3   10    9       0.07       0.32       0.67     0.6754  -2
   -2   10    9      43.59      46.30       2.43     0.6722   0
   -1   10    9     105.87     112.83       3.95     0.6732   0
    0   10    9      32.27      31.98       2.06     0.6785   0
    1   10    9      21.66      24.60       1.87     0.6879   0
    2   10    9      62.05      59.02       2.80     0.7012   0
    3   10    9      39.46      45.32       2.56     0.7183   0
    4   10    9     290.99     311.02       8.49     0.7389   0
    5   10    9      10.05      10.35       2.11     0.7627   0
   -7   11    9       2.75       4.36       1.09     0.7656   0
   -6   11    9      13.43      13.43       1.46     0.7477   0
   -5   11    9       7.78      10.75       1.40     0.7333   0
   -4   11    9      14.40      10.79       1.36     0.7227   0
   -3   11    9      56.29      55.99       2.68     0.7158   0
   -2   11    9       0.87       0.46       0.93     0.7129  -2
   -1   11    9       5.77       5.08       1.19     0.7140   0
    0   11    9       1.33       1.20       1.00     0.7191  -2
    1   11    9       0.13       0.24       0.92     0.7281  -2
    2   11    9       2.96       2.48       1.12     0.7409  -2
    3   11    9       0.19       0.22       0.96     0.7572  -2
   -4   12    9       7.89       7.27       1.37     0.7637   0
   -3   12    9      29.74      28.32       2.47     0.7574   0
   -2   12    9      48.27      53.75       3.24     0.7548   0
   -1   12    9       0.02       0.60       1.11     0.7560  -2
    0   12    9       0.92       1.56       1.15     0.7609  -2
   -5  -12   10      30.67      33.29       1.67     0.7580   0
   -4  -12   10       0.00       0.50       0.67     0.7452  -2
   -3  -12   10       4.72       4.38       0.96     0.7361   0
   -2  -12   10       5.31       5.86       0.96     0.7308   0
   -1  -12   10       6.70       7.27       0.99     0.7293   0
    0  -12   10      16.06      17.45       1.36     0.7318   0
    1  -12   10      64.35      63.33       2.57     0.7381   0
    2  -12   10      18.47      19.84       1.47     0.7482   0
    3  -12   10       6.98       5.56       0.97     0.7620   0
   -7  -11   10      33.16      33.08       1.67     0.7577   0
   -6  -11   10       0.13       0.34       0.61     0.7373  -2
   -5  -11   10     105.78     101.14       3.30     0.7203   0
   -4  -11   10     116.55     114.81       3.39     0.7069   0
   -3  -11   10      10.54      10.15       1.00     0.6974   0
   -2  -11   10      25.36      26.99       1.38     0.6919   0
   -1  -11   10       4.29       3.00       0.75     0.6905   0
    0  -11   10      39.15      39.10       1.90     0.6933   0
    1  -11   10      12.33      11.07       1.13     0.7001   0
    2  -11   10       0.51       0.92       0.65     0.7109  -2
    3  -11   10       1.91       1.43       0.70     0.7255  -2
    4  -11   10       8.11       7.71       1.06     0.7437   0
    5  -11   10       5.07       6.21       1.01     0.7651   0
   -8  -10   10       3.58       4.65       0.97     0.7476   0
   -7  -10   10      12.15      11.77       1.06     0.7231   0
   -6  -10   10      43.98      45.83       1.87     0.7018   0
   -5  -10   10      13.07      12.87       1.04     0.6841   0
   -4  -10   10      12.53      12.30       0.91     0.6702   0
   -3  -10   10       0.40       0.14       0.47     0.6603  -2
   -2  -10   10      13.66      14.97       0.98     0.6546   0
   -1  -10   10       2.71       2.78       0.57     0.6533   0
    0  -10   10      25.30      38.36       1.82     0.6564   0
    1  -10   10      21.48      23.23       1.43     0.6638   0
    2  -10   10       6.51       6.08       0.88     0.6753   0
    3  -10   10       0.28       0.59       0.60     0.6908  -2
    4  -10   10      13.35      14.03       1.23     0.7100   0
    5  -10   10       0.74       2.95       0.80     0.7326   0
    6  -10   10      10.99      11.43       1.41     0.7583   0
   -9   -9   10      19.78      18.14       1.88     0.7444   0
   -8   -9   10      11.66      10.60       1.14     0.7160   0
   -7   -9   10       2.47       1.71       0.67     0.6905  -2
   -6   -9   10       4.47       5.84       0.79     0.6684   0
   -5   -9   10      62.60      61.78       1.89     0.6499   0
   -4   -9   10      11.99      12.03       0.85     0.6353   0
   -3   -9   10      32.94      32.48       1.28     0.6251   0
   -2   -9   10      61.63      61.53       1.82     0.6193   0
   -1   -9   10      49.28      50.17       1.58     0.6180   0
    0   -9   10       0.59       0.72       0.50     0.6214  -2
    1   -9   10       1.60       2.26       0.67     0.6294   0
    2   -9   10      18.69      19.23       1.27     0.6417   0
    3   -9   10      41.13      39.27       1.82     0.6581   0
    4   -9   10      11.57      11.11       1.08     0.6784   0
    5   -9   10      22.48      20.95       1.40     0.7021   0
    6   -9   10       0.08       0.09       0.63     0.7290  -2
    7   -9   10      35.58      33.24       1.83     0.7588   0
  -10   -8   10      24.03      24.86       1.64     0.7482   0
   -9   -8   10       5.16       5.82       0.96     0.7161   0
   -8   -8   10      32.87      31.58       1.71     0.6866   0
   -7   -8   10      66.60      64.62       2.52     0.6602   0
   -6   -8   10      24.80      26.89       1.18     0.6371   0
   -5   -8   10       1.39       1.26       0.49     0.6178  -2
   -4   -8   10      54.29      57.67       1.74     0.6027   0
   -3   -8   10     170.24     176.71       3.94     0.5920   0
   -2   -8   10      21.20      20.57       0.97     0.5861   0
   -1   -8   10       5.22       6.32       0.62     0.5850   0
    0   -8   10       7.98       8.03       0.65     0.5887   0
    1   -8   10       2.08       1.85       0.53     0.5972   0
    2   -8   10       7.18       6.51       0.83     0.6104   0
    3   -8   10      54.89      54.25       1.84     0.6278   0
    4   -8   10      66.29      65.72       2.11     0.6491   0
    5   -8   10      16.74      16.88       1.11     0.6741   0
    6   -8   10       0.56       0.84       0.63     0.7022  -2
    7   -8   10      13.61      14.85       1.28     0.7332   0
    8   -8   10      15.01      13.02       1.27     0.7666   0
  -11   -7   10      14.39      12.70       1.26     0.7589   0
  -10   -7   10     131.74     126.75       4.19     0.7234   0
   -9   -7   10      37.13      40.18       1.94     0.6903   0
   -8   -7   10      66.72      65.02       2.53     0.6598   0
   -7   -7   10      65.75      60.87       2.09     0.6324   0
   -6   -7   10      19.63      19.15       0.98     0.6085   0
   -5   -7   10     116.82     118.58       2.89     0.5884   0
   -4   -7   10     107.40     103.32       2.56     0.5727   0
   -3   -7   10     363.86     350.57       7.13     0.5616   0
   -2   -7   10      72.34      70.18       1.94     0.5555   0
   -1   -7   10      90.79      88.47       2.19     0.5545   0
    0   -7   10     240.04     240.38       5.01     0.5586   0
    1   -7   10     190.12     187.91       4.07     0.5678   0
    2   -7   10     300.80     297.02       6.10     0.5818   0
    3   -7   10      30.55      30.74       1.29     0.6002   0
    4   -7   10      11.70      12.20       0.87     0.6226   0
    5   -7   10       1.59       0.70       0.52     0.6488  -2
    6   -7   10      17.81      15.39       1.02     0.6781   0
    7   -7   10      11.50      11.28       0.98     0.7102   0
    8   -7   10     123.63     119.61       3.46     0.7448   0
  -11   -6   10       3.02       1.71       0.73     0.7378  -2
  -10   -6   10       6.99       7.09       0.95     0.7014   0
   -9   -6   10      62.90      61.82       2.24     0.6673   0
   -8   -6   10       0.38       0.23       0.51     0.6359  -2
   -7   -6   10       0.20       0.95       0.54     0.6075  -2
   -6   -6   10     103.38      98.42       2.78     0.5828   0
   -5   -6   10      22.16      21.19       0.96     0.5620   0
   -4   -6   10      17.86      19.46       0.90     0.5457   0
   -3   -6   10      27.75      27.27       1.04     0.5342   0
   -2   -6   10       0.09       0.19       0.35     0.5280  -2
   -1   -6   10      28.29      29.66       1.04     0.5271   0
    0   -6   10      95.82      92.58       2.00     0.5317   0
    1   -6   10     130.81     127.29       3.05     0.5415   0
    2   -6   10      40.99      39.94       1.29     0.5563   0
    3   -6   10       3.43       3.70       0.52     0.5757   0
    4   -6   10     311.04     313.69       7.15     0.5992   0
    5   -6   10       2.41       2.30       0.58     0.6265   0
    6   -6   10       3.13       2.93       0.61     0.6569   0
    7   -6   10     192.32     185.75       4.76     0.6902   0
    8   -6   10       0.79       1.52       0.66     0.7259  -2
    9   -6   10       1.18       0.91       0.72     0.7637  -2
  -12   -5   10      19.26      17.48       1.38     0.7587   0
  -11   -5   10     113.57     107.58       3.71     0.7196   0
  -10   -5   10      95.86      95.11       2.98     0.6824   0
   -9   -5   10      74.87      74.58       2.45     0.6474   0
   -8   -5   10     192.11     181.19       4.67     0.6152   0
   -7   -5   10      36.96      34.53       1.45     0.5860   0
   -6   -5   10      54.58      54.56       1.99     0.5604   0
   -5   -5   10     506.56     496.84      11.00     0.5390   0
   -4   -5   10     498.81     497.19       9.77     0.5222   0
   -3   -5   10      98.08      98.43       2.32     0.5104   0
   -2   -5   10      45.28      46.53       1.24     0.5040   0
   -1   -5   10     113.09     112.61       2.32     0.5033   0
    0   -5   10       0.58       3.30       0.42     0.5083   0
    1   -5   10      32.14      30.20       1.04     0.5187   0
    2   -5   10      81.47      77.90       2.06     0.5343   0
    3   -5   10      14.37      15.94       0.71     0.5547   0
    4   -5   10       1.32       1.25       0.39     0.5793   0
    5   -5   10      33.23      30.35       1.30     0.6076   0
    6   -5   10      34.94      36.07       1.48     0.6391   0
    7   -5   10       5.61       6.85       0.91     0.6734   0
    8   -5   10       1.59       0.00       0.61     0.7101  -2
    9   -5   10      13.75      13.28       1.09     0.7488   0
  -12   -4   10      17.84      20.53       1.46     0.7444   0
  -11   -4   10     177.11     169.04       4.62     0.7045   0
  -10   -4   10       4.17       2.63       0.69     0.6666   0
   -9   -4   10      29.48      27.07       1.37     0.6310   0
   -8   -4   10      14.37      14.67       1.00     0.5980   0
   -7   -4   10      19.64      20.25       1.09     0.5681   0
   -6   -4   10      66.93      65.76       2.05     0.5419   0
   -5   -4   10     616.60     600.61      15.28     0.5199   0
   -4   -4   10       0.08       0.36       0.29     0.5026  -2
   -3   -4   10      30.80      29.96       0.91     0.4906   0
   -2   -4   10      38.82      37.82       1.02     0.4842   0
   -1   -4   10     169.98     168.62       3.24     0.4837   0
    0   -4   10      15.76      14.97       0.72     0.4890   0
    1   -4   10      22.62      22.05       0.85     0.5000   0
    2   -4   10     119.72     119.48       2.47     0.5164   0
    3   -4   10       1.71       3.20       0.45     0.5376   0
    4   -4   10      44.23      45.17       1.41     0.5631   0
    5   -4   10      26.82      26.45       1.08     0.5924   0
    6   -4   10       4.86       5.32       0.66     0.6248   0
    7   -4   10       7.74       8.32       0.81     0.6600   0
    8   -4   10       6.08       4.19       0.71     0.6976   0
    9   -4   10      89.71      88.11       2.79     0.7371   0
  -12   -3   10       7.55       5.90       1.19     0.7332   0
  -11   -3   10      79.63      72.80       2.53     0.6929   0
  -10   -3   10       2.15       1.00       0.61     0.6544  -2
   -9   -3   10      82.46      79.55       2.54     0.6182   0
   -8   -3   10      37.19      35.74       1.50     0.5847   0
   -7   -3   10       3.45       4.17       0.61     0.5543   0
   -6   -3   10       0.72       1.23       0.41     0.5276  -2
   -5   -3   10      96.41      88.94       2.22     0.5051   0
   -4   -3   10     103.98     104.44       2.64     0.4875   0
   -3   -3   10       0.01       0.43       0.24     0.4753  -2
   -2   -3   10      10.26      11.85       0.53     0.4689   0
   -1   -3   10       0.11       0.16       0.26     0.4686  -2
    0   -3   10       8.42       8.60       0.52     0.4743   0
    1   -3   10     401.25     389.25       7.66     0.4859   0
    2   -3   10       0.36       0.66       0.30     0.5029  -2
    3   -3   10      52.31      51.42       1.32     0.5249   0
    4   -3   10       0.59       0.64       0.38     0.5512  -2
    5   -3   10       3.92       3.68       0.53     0.5812   0
    6   -3   10      27.69      27.88       1.17     0.6144   0
    7   -3   10       1.93       2.68       0.59     0.6503   0
    8   -3   10      14.25      12.45       1.00     0.6885   0
    9   -3   10     128.02     120.20       3.50     0.7286   0
  -13   -2   10       0.36       0.31       0.95     0.7676  -2
  -12   -2   10       0.87       2.15       0.99     0.7253  -2
  -11   -2   10       2.93       1.45       0.86     0.6847  -2
  -10   -2   10      17.22      16.21       1.49     0.6459   0
   -9   -2   10     109.76     111.48       3.93     0.6094   0
   -8   -2   10       9.53       9.80       0.80     0.5755   0
   -7   -2   10      21.06      19.57       1.00     0.5448   0
   -6   -2   10      82.78      83.15       2.20     0.5178   0
   -5   -2   10       5.00       4.60       0.53     0.4951   0
   -4   -2   10      54.93      50.59       1.71     0.4773   0
   -3   -2   10      24.13      24.61       1.09     0.4651   0
   -2   -2   10      68.62      66.81       1.67     0.4588   0
   -1   -2   10      54.02      47.69       1.30     0.4586   0
    0   -2   10      73.05      71.25       1.75     0.4647   0
    1   -2   10      39.89      40.27       1.06     0.4767   0
    2   -2   10       0.36       0.60       0.29     0.4943  -2
    3   -2   10       0.49       0.26       0.34     0.5168  -2
    4   -2   10      74.22      71.25       2.23     0.5436   0
    5   -2   10      50.19      54.04       1.65     0.5742   0
    6   -2   10      88.12      90.21       2.42     0.6080   0
    7   -2   10      24.21      26.56       1.29     0.6444   0
    8   -2   10      84.68      87.54       2.71     0.6831   0
    9   -2   10      35.31      34.69       1.63     0.7237   0
   10   -2   10      25.63      23.19       1.63     0.7658   0
  -13   -1   10       2.06       1.34       1.04     0.7633  -2
  -12   -1   10       1.00       2.15       0.98     0.7210  -2
  -11   -1   10       9.29       9.35       1.33     0.6802   0
  -10   -1   10       4.06       4.20       0.93     0.6413   0
   -9   -1   10      41.42      41.76       1.90     0.6047   0
   -8   -1   10      15.27      16.41       1.21     0.5707   0
   -7   -1   10      53.05      51.99       1.99     0.5399   0
   -6   -1   10     228.90     224.07       5.55     0.5128   0
   -5   -1   10      52.05      56.06       1.94     0.4901   0
   -4   -1   10      14.82      16.26       0.96     0.4723   0
   -3   -1   10     239.43     231.40       5.48     0.4602   0
   -2   -1   10     232.85     236.29       5.55     0.4540   0
   -1   -1   10       1.14       0.57       0.27     0.4541  -2
    0   -1   10       1.16       1.16       0.29     0.4604   0
    1   -1   10       2.39       1.88       0.32     0.4728   0
    2   -1   10     530.18     507.50       9.34     0.4907   0
    3   -1   10       6.50       7.65       0.60     0.5135   0
    4   -1   10      51.59      52.03       1.65     0.5407   0
    5   -1   10      71.07      75.63       2.08     0.5716   0
    6   -1   10     122.99     123.67       3.19     0.6057   0
    7   -1   10      18.89      18.16       1.05     0.6424   0
    8   -1   10      54.49      55.82       2.02     0.6814   0
    9   -1   10      28.50      26.66       1.43     0.7222   0
   10   -1   10       5.15       2.94       0.85     0.7645   0
  -13    0   10      33.25      32.90       3.07     0.7623   0
  -12    0   10       9.71      10.14       1.42     0.7201   0
  -11    0   10      16.50      16.99       1.44     0.6794   0
  -10    0   10       5.53      11.71       1.19     0.6407   0
   -9    0   10      15.13      16.43       1.29     0.6041   0
   -8    0   10       1.10       1.12       0.63     0.5703  -2
   -7    0   10       3.30       2.92       0.66     0.5396   0
   -6    0   10       8.18       8.61       0.87     0.5127   0
   -5    0   10     115.13     118.59       3.39     0.4902   0
   -4    0   10       1.42       0.79       0.44     0.4727  -2
   -3    0   10     191.07     191.99       4.99     0.4607   0
   -2    0   10      41.52      46.77       1.65     0.4548   0
   -1    0   10      29.79      32.24       1.24     0.4551   0
    0    0   10      81.65      91.49       2.06     0.4617   0
    1    0   10     130.29     126.09       2.60     0.4742   0
    2    0   10     122.82     116.99       2.81     0.4922   0
    3    0   10      20.00      21.43       0.94     0.5152   0
    4    0   10     106.25     110.63       2.75     0.5425   0
    5    0   10       0.10       0.40       0.46     0.5735  -2
    6    0   10       8.75       8.70       0.77     0.6076   0
    7    0   10      13.45      14.80       0.99     0.6444   0
    8    0   10      14.89      15.86       1.07     0.6834   0
    9    0   10      11.73      12.51       1.28     0.7242   0
   10    0   10       0.00       1.35       0.82     0.7666  -2
  -13    1   10      22.82      20.01       2.43     0.7647   0
  -12    1   10      70.26      66.68       2.80     0.7228   0
  -11    1   10      24.05      22.93       1.64     0.6824   0
  -10    1   10     245.03     246.85       6.56     0.6440   0
   -9    1   10     426.11     425.72      10.18     0.6078   0
   -8    1   10      85.23      87.03       2.92     0.5744   0
   -7    1   10      92.53      96.06       3.06     0.5441   0
   -6    1   10       0.35       0.79       0.52     0.5176  -2
   -5    1   10     123.17     119.97       3.44     0.4955   0
   -4    1   10     315.52     300.33       7.64     0.4784   0
   -3    1   10      61.93      63.89       1.81     0.4668   0
   -2    1   10      36.38      33.68       1.20     0.4612   0
   -1    1   10     261.35     249.10       5.61     0.4617   0
    0    1   10     297.12     284.83       5.95     0.4684   0
    1    1   10     458.25     451.48       8.20     0.4809   0
    2    1   10    1015.80     987.17      19.07     0.4989   0
    3    1   10     163.16     165.26       3.76     0.5218   0
    4    1   10      13.59      12.97       0.85     0.5489   0
    5    1   10     260.47     263.15       5.73     0.5798   0
    6    1   10      38.01      39.13       1.49     0.6137   0
    7    1   10     115.04     116.23       3.54     0.6503   0
    8    1   10      47.12      47.55       2.08     0.6891   0
    9    1   10      88.55      84.74       3.02     0.7297   0
  -12    2   10       0.09       0.78       1.11     0.7289  -2
  -11    2   10     104.83     100.61       3.52     0.6891   0
  -10    2   10      21.98      21.13       1.58     0.6512   0
   -9    2   10       0.13       0.32       0.66     0.6156  -2
   -8    2   10     181.08     169.84       4.78     0.5828   0
   -7    2   10      26.40      29.67       1.59     0.5532   0
   -6    2   10      16.51      15.53       1.17     0.5273   0
   -5    2   10     429.23     433.44      10.04     0.5058   0
   -4    2   10     131.20     128.77       3.34     0.4893   0
   -3    2   10       3.29       3.92       0.55     0.4782   0
   -2    2   10      13.42      12.19       0.79     0.4729   0
   -1    2   10     274.53     292.49       6.18     0.4736   0
    0    2   10    1485.85    1454.42      27.84     0.4803   0
    1    2   10     266.10     254.34       5.41     0.4927   0
    2    2   10     295.08     309.90       6.49     0.5105   0
    3    2   10      29.14      28.61       1.07     0.5331   0
    4    2   10       7.22       6.26       0.67     0.5599   0
    5    2   10      61.60      60.63       1.94     0.5903   0
    6    2   10     261.92     252.85       6.46     0.6238   0
    7    2   10      14.91      13.41       1.18     0.6600   0
    8    2   10      69.78      72.52       2.72     0.6984   0
    9    2   10       4.61       5.42       0.98     0.7386   0
  -12    3   10      12.80      14.34       1.91     0.7385   0
  -11    3   10      62.41      66.21       3.46     0.6993   0
  -10    3   10      15.86      18.55       1.52     0.6621   0
   -9    3   10       3.88       5.10       0.99     0.6274   0
   -8    3   10      91.05      88.31       3.07     0.5953   0
   -7    3   10      19.03      21.82       1.44     0.5666   0
   -6    3   10      12.31      10.06       1.01     0.5416   0
   -5    3   10      14.31      13.47       0.93     0.5209   0
   -4    3   10     198.43     193.59       4.48     0.5050   0
   -3    3   10     329.67     332.56       7.41     0.4944   0
   -2    3   10     304.21     332.24       7.33     0.4895   0
   -1    3   10      34.25      36.54       1.41     0.4904   0
    0    3   10     178.12     168.64       3.93     0.4971   0
    1    3   10      24.15      22.31       1.23     0.5093   0
    2    3   10     322.16     323.85       6.21     0.5267   0
    3    3   10       0.13       0.05       0.39     0.5488  -2
    4    3   10      25.82      27.80       1.25     0.5750   0
    5    3   10      78.48      80.54       2.73     0.6049   0
    6    3   10      17.63      17.33       1.28     0.6378   0
    7    3   10      22.43      21.89       1.48     0.6733   0
    8    3   10      32.32      33.28       1.85     0.7111   0
    9    3   10       1.00       0.69       0.81     0.7509  -2
  -12    4   10       5.62       5.96       1.49     0.7513   0
  -11    4   10       7.69       8.15       1.58     0.7130   0
  -10    4   10       0.53       0.36       0.91     0.6767  -2
   -9    4   10      21.88      20.30       1.52     0.6429   0
   -8    4   10      34.12      35.99       1.91     0.6118   0
   -7    4   10      54.48      54.80       2.00     0.5840   0
   -6    4   10       0.68       1.43       0.62     0.5600  -2
   -5    4   10       1.17       0.31       0.52     0.5402  -2
   -4    4   10      68.68      68.71       2.41     0.5251   0
   -3    4   10      50.11      51.68       2.05     0.5151   0
   -2    4   10     151.24     139.43       3.45     0.5106   0
   -1    4   10      24.92      26.63       1.22     0.5117   0
    0    4   10     112.30     117.83       3.03     0.5183   0
    1    4   10     325.78     333.79       8.58     0.5302   0
    2    4   10      76.68      80.85       2.11     0.5471   0
    3    4   10       8.04       7.88       0.82     0.5686   0
    4    4   10     108.10     113.30       3.46     0.5941   0
    5    4   10      40.35      41.89       1.93     0.6232   0
    6    4   10      16.28      15.24       1.27     0.6553   0
    7    4   10      99.79     100.80       3.40     0.6901   0
    8    4   10      15.80      15.02       1.40     0.7272   0
    9    4   10      12.17      14.71       1.46     0.7662   0
  -12    5   10      18.24      18.07       2.20     0.7672   0
  -11    5   10       4.90       4.97       1.41     0.7299   0
  -10    5   10      42.35      40.39       2.82     0.6947   0
   -9    5   10     158.76     154.99       5.70     0.6619   0
   -8    5   10      18.71      20.09       1.54     0.6319   0
   -7    5   10      26.56      27.32       1.45     0.6052   0
   -6    5   10      52.83      51.23       1.94     0.5822   0
   -5    5   10     107.13     114.91       3.17     0.5634   0
   -4    5   10      40.91      46.13       1.77     0.5491   0
   -3    5   10     196.94     206.77       4.85     0.5398   0
   -2    5   10       0.00       0.53       0.42     0.5357  -2
   -1    5   10      15.52      16.21       1.03     0.5368   0
    0    5   10      33.32      36.59       1.78     0.5433   0
    1    5   10       0.05       0.47       0.57     0.5549  -2
    2    5   10       2.56       1.89       0.66     0.5713  -2
    3    5   10       0.38       0.91       0.56     0.5920  -2
    4    5   10       0.99       0.91       0.67     0.6167  -2
    5    5   10       6.52       7.50       1.01     0.6449   0
    6    5   10       9.75      10.12       1.19     0.6762   0
    7    5   10     119.67     130.63       4.16     0.7101   0
    8    5   10      27.27      28.14       1.85     0.7463   0
  -11    6   10      29.31      26.96       2.50     0.7498   0
  -10    6   10      19.60      17.27       2.00     0.7157   0
   -9    6   10       0.31       0.35       0.98     0.6841  -2
   -8    6   10      25.85      26.18       1.80     0.6553   0
   -7    6   10       1.47       1.69       0.70     0.6298  -2
   -6    6   10      11.53      13.24       1.12     0.6079   0
   -5    6   10      24.20      23.91       1.39     0.5900   0
   -4    6   10     438.72     462.29       9.83     0.5766   0
   -3    6   10       0.04       0.36       0.51     0.5679  -2
   -2    6   10       6.89       5.95       0.79     0.5641   0
   -1    6   10     117.96     119.60       3.22     0.5654   0
    0    6   10       1.46       2.98       0.72     0.5717   0
    1    6   10      27.11      27.34       1.73     0.5829   0
    2    6   10      27.46      25.43       1.69     0.5987   0
    3    6   10      90.38      90.49       3.22     0.6187   0
    4    6   10       0.00       0.19       0.60     0.6425  -2
    5    6   10     127.13     129.38       4.05     0.6698   0
    6    6   10     283.48     305.54       7.97     0.7001   0
    7    6   10     105.58     119.26       4.03     0.7330   0
    8    6   10      12.13      13.36       1.49     0.7683   0
  -10    7   10      40.17      41.84       3.02     0.7396   0
   -9    7   10     451.94     463.11      11.55     0.7092   0
   -8    7   10      96.65      91.87       3.48     0.6816   0
   -7    7   10       2.93       1.88       0.89     0.6573  -2
   -6    7   10      11.46       8.18       1.00     0.6365   0
   -5    7   10       0.00       0.22       0.59     0.6196  -2
   -4    7   10     292.66     299.74       6.87     0.6070   0
   -3    7   10      10.55      14.07       1.13     0.5989   0
   -2    7   10      86.24      88.27       2.71     0.5955   0
   -1    7   10      74.58      77.45       2.57     0.5969   0
    0    7   10     270.05     261.24       6.93     0.6030   0
    1    7   10     315.59     321.62       8.24     0.6138   0
    2    7   10      53.79      50.91       2.52     0.6290   0
    3    7   10      26.68      26.11       1.83     0.6482   0
    4    7   10      11.37      11.39       1.35     0.6711   0
    5    7   10      22.90      21.73       1.65     0.6974   0
    6    7   10     193.39     206.84       5.96     0.7267   0
    7    7   10       5.47       7.30       1.26     0.7586   0
  -10    8   10      66.84      68.05       3.90     0.7661   0
   -9    8   10      33.30      36.78       2.28     0.7369   0
   -8    8   10      35.40      34.24       2.17     0.7106   0
[truncated: 97,602 more chars]
